# Supplementary material for: Interaction of biomolecules with anatase, rutile and amorphous TiO2 surfaces: A molecular dynamics study
Source: PLoS One. 2023 Sep 5;18(9):e0289467. doi: 10.1371/journal.pone.0289467 (PMC10479902; doi:10.1371/journal.pone.0289467)
Supplement: S3 File — Pull simulation force-distance curve data for the binding energy calculations. (XLSX) [file pone.0289467.s003.xlsx]

## Sheet: kgd
Anatase	0.0601	-0.000142211	Rutile	0.01535	-4.27004e-05	Amorphous	0.02535	0.000119683
KGD	0.06183	-0.736515	KGD	0.00406	12.2926	KGD	0.0135	12.8493
	0.05937	2.72626		0.00487	12.4824		0.0136	13.755
	0.06432	-1.2284		0.01023	8.11836		0.01727	11.0847
	0.05902	5.07482		0.00435	15.0044		0.02781	1.54549
	0.05411	10.9814		0.01261	7.73506		0.02963	0.721602
	0.04492	21.1724		0.02306	-1.71144		0.02511	6.24372
	0.04171	25.3848		0.01906	3.29031		0.02592	6.4288
	0.03029	37.8053		0.01299	10.3567		0.03506	-1.71305
	0.03603	33.0611		0.02295	1.40354		0.03756	-3.20655
	0.04761	22.4863		0.0091	16.2539		0.02669	8.66164
	0.05898	12.1186		0.00262	23.7262		0.01633	20.0261
	0.06022	11.8796		0.0112	16.1482		0.01777	19.5861
	0.04762	25.474		0.02411	4.24347		0.01046	27.8924
	0.04528	28.8193		0.02702	2.32945		0	39.3529
	0.04525	29.8501		0.02306	7.29167		0.00281	37.546
	0.04981	26.2875		0.01897	12.3777		0.01026	31.0922
	0.06104	16.0545		0.01412	18.2338		0.02301	19.344
	0.05592	22.1765		0.01959	13.7592		0.02465	18.701
	0.05173	27.3634		0.03831	-3.95908		0.02257	21.7856
	0.05231	27.7853		0.05051	-15.1638		0.02837	16.9785
	0.05431	26.7864		0.04561	-9.26332		0.02503	21.3238
	0.05829	23.8038		0.03221	5.13961		0.01967	27.6827
	0.05522	27.8721		0.01878	19.5729		0.03888	9.47399
	0.04851	35.5886		0.01648	22.8677		0.05307	-3.71915
	0.03704	48.0593		0.01738	22.9713		0.05152	-1.16528
	0.03559	50.5081		0.02241	18.9421		0.06111	-9.75564
	0.05603	31.0695		0.03422	8.12897		0.04863	3.71652
	0.0587	29.398		0.03951	3.84231		0.03159	21.7614
	0.05428	34.8138		0.03239	11.9548		0.03146	22.8924
	0.05423	35.8632		0.02529	20.061		0.03838	16.9756
	0.06063	30.4673		0.02049	25.8631		0.0336	22.7524
	0.05709	35.0013		0.02311	24.2384		0.03444	22.9069
	0.05909	34.0027		0.01687	31.4759		0.03436	23.9907
	0.06387	30.2219		0.01572	33.6307		0.02996	29.3934
	0.0667	28.3926		0.0061	44.2489		0.02181	38.5447
	0.06479	31.3039		0.01654	34.8092		0.01853	42.819
	0.06132	35.7763		0.02846	23.8854		0.03076	31.5909
	0.05787	40.228		0.0309	22.4452		0.03837	24.9793
	0.04982	49.2769		0.03824	16.1104		0.03253	31.8169
	0.0544	45.7004		0.03323	22.1164		0.02398	41.3698
	0.05792	43.18		0.01731	39.0428		0.02786	38.4889
	0.06235	39.7427		0	57.3495		0.03143	35.9221
	0.05979	43.3102		0.00386	54.4943		0.03169	36.6568
	0.05525	48.8432		0.01469	44.6552		0.04597	23.3825
	0.04623	58.8632		0.02455	35.7984		0.05653	13.819
	0.04142	64.6748		0.0287	32.6482		0.04929	22.0639
	0.05007	57.0257		0.02696	35.3879		0.03295	39.3979
	0.06117	46.9291		0.02204	41.3129		0.02602	47.3306
	0.06906	40.0398		0.02736	36.9881		0.02918	45.1718
	0.07649	33.6105		0.02636	38.9862		0.03804	37.3128
	0.08131	29.7888		0.02436	41.9945		0.03971	36.6456
	0.08623	25.8649		0.02651	40.8437		0.03756	39.7895
	0.08314	29.9534		0.02448	43.874		0.03132	47.0342
	0.06882	45.2775		0.01831	51.0375		0.03323	46.1247
	0.06107	54.0214		0.0183	52.0467		0.03535	45.0038
	0.05854	57.5591		0.02086	50.4891		0.04172	39.6325
	0.05924	57.8551		0.01245	59.9003		0.04597	36.3851
	0.06031	57.7887		0.01076	62.5888		0.05575	27.5979
	0.06829	50.8018		0.01459	59.7579		0.05615	28.1974
	0.0765	43.5938		0.0249	50.4487		0.05538	29.9735
	0.08799	33.1052		0.02788	48.4657		0.04851	37.8391
	0.0923	29.7926		0.02726	50.0922		0.05393	33.4228
	0.0814	41.6943		0.02707	51.2779		0.0535	34.8549
	0.07264	51.4555		0.04086	38.4865		0.0541	35.2536
	0.06778	57.3165		0.05365	26.6955		0.05129	39.0638
	0.05835	67.7438		0.05456	26.7941		0.05993	31.4219
	0.05137	75.7264		0.05774	24.6062		0.06281	29.5398
	0.03894	89.1567		0.05417	29.1835		0.0672	26.151
	0.03663	92.4668		0.04304	41.3068		0.0631	31.25
	0.03879	91.3013		0.03941	45.9424		0.06521	30.1417
	0.05197	79.1285		0.03066	55.6874		0.06337	32.9859
	0.05345	78.6411		0.02569	61.6639		0.06157	35.7806
	0.0557	77.3995		0.02805	60.3001		0.06012	38.234
	0.04794	86.1593		0.02629	63.0612		0.06202	37.3316
	0.04834	86.7585		0.02747	62.8789		0.05529	45.0605
	0.05757	78.5237		0.02545	65.9018		0.05734	44.0092
	0.05626	80.8388		0.00948	82.8692		0.05313	49.222
	0.05097	87.1286		0.00808	85.2693		0.0344	68.9516
	0.03944	99.6592		0.01414	80.2075		0.03597	68.3777
	0.03569	104.403		0.03853	56.8219		0.04231	63.0462
	0.0486	92.4976		0.04173	54.6246		0.03769	68.6582
	0.05968	82.4113		0.04991	47.4439		0.03181	75.5387
	0.05392	89.1709		0.05324	45.1048		0.04424	64.1162
	0.05175	92.3421		0.0522	47.1521		0.0601	49.25
	0.05562	89.4738		0.03913	61.219		0.07312	37.2345
	0.0589	87.1935		0.03105	70.03		0.07404	37.3091
	0.0545	92.5972		0.03402	68.3256		0.0706	41.7564
	0.04799	100.107		0.04233	61.017		0.06136	51.9948
	0.04598	103.12		0.04176	62.5909		0.05072	63.6293
	0.04296	107.135		0.04728	58.0735		0.03958	75.7729
	0.05347	97.6272		0.05044	55.9063		0.02871	87.6384
	0.05807	94.029		0.05135	55.9997		0.03537	81.9791
	0.04968	103.416		0.04485	63.5003		0.05432	64.0364
	0.03539	118.702		0.03994	69.4116		0.06417	55.1771
	0.03489	120.209		0.03304	77.3095		0.06337	56.9853
	0.03685	119.244		0.0349	76.4495		0.06759	53.7636
	0.04681	110.286		0.03455	77.7953		0.06355	58.7977
	0.05624	101.855		0.03453	78.8238		0.048	75.3485
	0.0519	107.201		0.03202	82.3276		0.04755	76.8054
	0.04428	115.816		0.03892	76.4345		0.05507	70.2778
	0.05349	107.601		0.04155	74.7961		0.05447	71.8855
	0.05533	106.762		0.0338	83.5503		0.05446	72.89
	0.04699	116.103		0.02731	91.0414		0.05663	71.7246
	0.03827	125.823		0.02171	97.6375		0.05509	74.2594
	0.02368	141.415		0.02611	94.242		0.05138	78.9739
	0.02488	141.215		0.03861	82.7444		0.04865	82.6989
	0.03513	131.967		0.0478	74.5465		0.04596	86.394
	0.03947	128.621		0.04374	79.6071		0.05045	82.905
	0.03294	136.154		0.04666	77.6868		0.04455	89.801
	0.02354	146.558		0.05008	75.2734		0.03375	101.606
	0.02812	142.974		0.05264	73.714		0.02418	112.171
	0.04297	129.124		0.05211	75.2349		0.03101	106.338
	0.03688	136.219		0.04156	86.7881		0.04049	97.8572
	0.03864	135.456		0.03279	96.5635		0.0604	78.9532
	0.04686	128.232		0.03454	95.8106		0.06436	75.9929
	0.04271	133.386		0.02763	103.723		0.06721	74.1395
	0.04961	127.481		0.02938	102.973		0.06638	75.9733
	0.05221	125.881		0.03571	97.6398		0.06411	79.2389
	0.04338	135.72		0.0387	95.6477		0.06266	81.6906
	0.02752	152.573		0.04373	91.6184		0.06201	83.3401
	0.02611	154.985		0.0449	91.4519		0.05841	87.9423
	0.03464	147.453		0.04202	95.3345		0.04831	99.0392
	0.03951	143.589		0.05832	80.0272		0.04141	106.937
	0.03558	148.52		0.07115	68.1972		0.04634	103.007
	0.04192	143.173		0.06594	74.4056		0.04909	101.265
	0.04337	142.729		0.05935	82.0035		0.04859	102.758
	0.03426	152.837		0.05579	86.5549		0.04829	104.058
	0.02214	165.956		0.04931	94.0396		0.03305	120.306
	0.0158	173.293		0.05138	92.9726		0.02788	126.472
	0.02133	168.768		0.05667	88.6815		0.03316	122.191
	0.02862	162.471		0.05743	88.9228		0.03569	120.662
	0.03725	154.841		0.0533	94.0483		0.02928	128.072
	0.03349	159.609		0.04906	99.2926		0.02213	136.217
	0.02861	165.482		0.0534	95.9486		0.02406	135.295
	0.02619	168.91		0.04905	101.304		0.0408	119.547
	0.02783	168.267		0.04911	102.236		0.0456	115.747
	0.01646	180.633		0.05245	99.9019		0.04612	116.236
	0.01656	181.54		0.04052	112.827		0.0426	120.752
	0.02327	175.829		0.03773	116.624		0.0497	114.649
	0.02562	174.476		0.04448	110.873		0.06292	102.428
	0.03097	170.129		0.04748	108.873		0.05355	112.797
	0.04264	159.458		0.04776	109.587		0.04617	121.178
	0.04339	159.706		0.03499	123.36		0.05092	117.433
	0.0423	161.798		0.04044	118.914		0.05137	117.984
	0.04382	161.276		0.04523	115.117		0.042	128.348
	0.03419	171.91		0.04187	119.48		0.03506	136.294
	0.01749	189.602		0.04385	118.499		0.03816	134.196
	0.00618	201.911		0.04693	116.415		0.04751	125.843
	0.00909	200.009		0.04316	121.192		0.05772	116.634
	0.02349	186.602		0.04348	121.871		0.05113	124.222
	0.03749	173.609		0.0415	124.845		0.04415	132.2
	0.04117	170.925		0.0491	118.252		0.04328	134.067
	0.03997	173.13		0.05158	116.771		0.03648	141.87
	0.04054	173.558		0.04316	126.185		0.03151	147.838
	0.04003	175.067		0.04265	127.702		0.03464	145.711
	0.03103	185.062		0.0503	121.055		0.04212	139.228
	0.03586	181.234		0.05628	116.065		0.0531	129.247
	0.03304	185.055		0.04963	123.72		0.05952	123.831
	0.03616	182.934		0.04746	126.894		0.0664	117.956
	0.02906	191.032		0.04539	129.955		0.0588	126.547
	0.02517	195.926		0.04457	131.782		0.06284	123.515
	0.0319	190.2		0.04222	135.126		0.04847	138.883
	0.03863	184.469		0.03563	142.721		0.04376	144.591
	0.02701	197.09		0.02802	151.33		0.04928	140.07
	0.02453	200.568		0.04409	136.255		0.05608	134.27
	0.01213	213.968		0.04498	136.372		0.05663	134.722
	0.00148	225.617		0.0517	130.646		0.06233	130.023
	0	228.092		0.05261	130.741		0.06417	129.182
	0.01017	218.929		0.04426	140.094		0.05259	141.765
	0.01574	214.357		0.0452	140.148		0.0456	149.749
	0.02019	210.907		0.04696	139.39		0.03939	156.959
	0.01726	214.833		0.04113	146.224		0.03666	160.689
	0.01775	215.345		0.0499	138.453		0.0409	157.452
	0.01631	217.783		0.04214	147.21		0.05535	144.006
	0.01575	219.345		0.04074	149.614		0.06385	136.501
	0.01702	219.076		0.04939	141.956		0.058	143.352
	0.01272	224.373		0.04512	147.233		0.06227	140.084
	0.01609	222.004		0.02864	164.706		0.06839	134.966
	0.03001	209.082		0.03172	162.631		0.07361	130.742
	0.04811	191.981		0.04241	152.936		0.07766	127.691
	0.04757	193.521		0.03649	159.86		0.08501	121.344
	0.0386	203.491		0.03048	166.871		0.07971	127.646
	0.03152	211.58		0.03661	161.737		0.06701	141.339
	0.03954	204.553		0.03367	165.68		0.0517	157.647
	0.03915	205.943		0.0259	174.449		0.05002	160.334
	0.02101	225.087		0.03893	162.419		0.05032	161.035
	0.02449	222.609		0.02781	174.541		0.05662	155.736
	0.02075	227.35		0.03588	167.465		0.05491	158.446
	0.01198	237.113		0.04777	156.581		0.06461	149.746
	0.01565	234.442		0.05018	155.172		0.04862	166.727
	0.0158	235.293		0.04426	162.086		0.04022	176.131
	0.01991	232.182		0.046	161.345		0.04138	175.967
	0.01505	238.048		0.04655	161.802		0.03184	186.516
	0.01416	239.938		0.04296	166.394		0.03305	186.301
	0.01632	238.774		0.042	168.35		0.04641	173.941
	0.01566	240.439		0.04216	169.188		0.06419	157.159
	0.01206	245.037		0.05328	159.069		0.07198	150.367
	0.01902	239.074		0.03755	175.802		0.07036	152.989
	0.01753	241.564		0.03376	180.587		0.07784	146.51
	0.01431	245.79		0.0377	177.649		0.07497	150.385
	0.02014	240.953		0.04121	175.143		0.0809	145.449
	0.0242	237.891		0.04684	170.507		0.07569	151.665
	0.01967	243.428		0.0399	178.447		0.06838	159.975
	0.0136	250.491		0.03877	180.577		0.05416	175.196
	0.00928	255.813		0.04748	172.868		0.0587	171.651
	0.00954	256.556		0.05775	163.604		0.06944	161.912
	0.02475	242.349		0.05779	164.565		0.07155	160.797
	0.02059	247.504		0.04857	174.782		0.07588	157.471
	0.01875	250.346		0.03913	185.219		0.05823	176.123
	0.01807	252.028		0.03356	191.794		0.05036	184.991
	0.01041	260.686		0.03091	195.439		0.0487	187.654
	0.01927	252.828		0.03488	192.474		0.04929	188.062
	0.03303	240.07		0.03712	191.229		0.06298	175.367
	0.04412	229.972		0.03653	192.818		0.06916	170.187
	0.04471	230.386		0.0406	189.754		0.06663	173.723
	0.04091	235.185		0.0453	186.053		0.0577	183.653
	0.04312	233.979		0.04172	190.631		0.04962	192.728
	0.04397	234.125		0.03036	202.993		0.04432	199.028
	0.03777	241.325		0.03727	197.078		0.05157	192.784
	0.03956	240.537		0.03837	196.976		0.06386	181.49
	0.04916	231.939		0.03402	202.33		0.07057	175.783
	0.05479	227.303		0.04092	196.43		0.06989	177.458
	0.05268	230.417		0.0427	195.646		0.06664	181.713
	0.03801	246.089		0.03835	201.001		0.06805	181.302
	0.02822	256.874		0.03066	209.694		0.07155	178.805
	0.02224	263.856		0.03392	207.43		0.06228	189.072
	0.02143	265.662		0.03813	204.224		0.04908	203.267
	0.02849	259.605		0.04121	202.138		0.03632	217.027
	0.04613	242.971		0.05034	194.013		0.03075	223.597
	0.04851	241.587		0.04904	196.305		0.0325	222.856
	0.05638	234.712		0.05222	194.127		0.04737	208.985
	0.04535	246.748		0.04474	202.613		0.06077	196.579
	0.04601	247.084		0.02938	218.97		0.07249	185.861
	0.03975	254.344		0.02128	228.066		0.06501	194.339
	0.03499	260.107		0.02203	228.325		0.05689	203.464
	0.02889	267.206		0.02754	223.813		0.05857	202.785
	0.02283	274.264		0.03874	213.606		0.06362	198.732
	0.03557	262.523		0.03431	219.041		0.06477	198.58
	0.04051	258.587		0.04316	211.185		0.0594	204.956
	0.03823	261.867		0.04318	212.173		0.05334	212.007
	0.05317	247.93		0.0336	222.749		0.05837	207.977
	0.06371	238.385		0.03125	226.096		0.06271	204.638
	0.06192	241.174		0.03791	220.436		0.05962	208.731
	0.05079	253.307		0.03904	220.314		0.0711	198.247
	0.03637	268.726		0.03414	226.208		0.08713	183.226
	0.03399	272.101		0.02882	232.532		0.08331	188.038
	0.03686	270.231		0.01866	243.688		0.07375	198.604
	0.04685	261.25		0.01744	245.915		0.07135	201.998
	0.05586	253.232		0.01903	245.317		0.07448	199.871
	0.05804	252.056		0.02722	238.127		0.08665	188.701
	0.05327	257.823		0.0317	234.649		0.08351	192.84
	0.0583	253.797		0.03139	235.961		0.06939	207.96
	0.05001	263.086		0.03942	228.932		0.06702	211.335
	0.04844	265.653		0.04501	224.343		0.06078	218.575
	0.05824	256.852		0.04433	226.022		0.05861	221.739
	0.04986	266.231		0.04398	227.369		0.0589	222.447
	0.05123	265.861		0.04257	229.778		0.05531	227.037
	0.05764	260.461		0.04029	233.055		0.05408	229.27
	0.04206	277.031		0.03974	234.606		0.06239	221.963
	0.02709	293.005		0.04868	226.668		0.06333	222.026
	0.03158	289.519		0.04664	229.706		0.05476	231.592
	0.04558	276.515		0.0449	232.446		0.05462	232.731
	0.05835	264.747		0.02978	248.568		0.0645	223.853
	0.06666	257.437		0.03361	245.744		0.07463	214.723
	0.07765	247.442		0.0365	243.848		0.081	209.352
	0.07887	247.221		0.03901	242.339		0.07623	215.118
	0.06664	260.456		0.03156	250.791		0.07529	217.063
	0.06347	264.625		0.03222	251.126		0.0784	214.956
	0.07146	257.64		0.03334	251.011		0.06618	228.176
	0.08151	248.586		0.03666	248.685		0.04643	248.919
	0.07791	253.182		0.03275	253.603		0.04891	247.446
	0.06901	263.086		0.04668	240.671		0.05078	246.571
	0.07229	260.805		0.04374	244.61		0.06671	231.638
	0.072	262.098		0.04957	239.784		0.06463	234.717
	0.0686	266.495		0.05609	234.26		0.05463	245.722
	0.06161	274.49		0.05594	235.413		0.04989	251.459
	0.0625	274.597		0.04784	244.509		0.05638	245.97
	0.07037	267.728		0.03021	263.145		0.06442	238.928
	0.0862	252.891		0.02854	265.811		0.07246	231.888
	0.08286	257.238		0.0386	256.749		0.07445	230.901
	0.09453	246.569		0.05432	242.03		0.06674	239.616
	0.10202	240.079		0.06251	234.84		0.05222	255.134
	0.09502	248.078		0.05413	244.218		0.04695	261.4
	0.09221	251.882		0.05391	245.439		0.03792	271.432
	0.07279	272.303		0.04972	250.626		0.03799	272.364
	0.06844	277.656		0.0513	250.045		0.04765	263.698
	0.07929	267.801		0.05077	251.575		0.05362	258.733
	0.08843	259.661		0.06168	241.673		0.05343	259.92
	0.08836	260.731		0.07206	232.286		0.04774	266.608
	0.07133	278.768		0.04615	259.204		0.05282	262.528
	0.05455	296.546		0.02731	279.044		0.06012	256.229
	0.05471	297.389		0.03719	270.161		0.05783	259.519
	0.06336	289.737		0.05816	250.19		0.05237	265.985
	0.07945	274.649		0.07002	239.329		0.04752	271.833
	0.08897	266.128		0.06819	242.161		0.04821	272.143
	0.09558	260.512		0.05756	253.793		0.05685	264.502
	0.09874	258.355		0.05024	262.11		0.05728	265.067
	0.08851	269.589		0.0363	277.048		0.06917	254.185
	0.07646	282.634		0.03893	275.415		0.06974	254.616
	0.07229	287.805		0.04521	270.135		0.07648	248.869
	0.07565	285.448		0.06512	251.231		0.07725	249.1
	0.07725	284.848		0.06862	248.731		0.07834	249.011
	0.06982	293.274		0.0725	245.851		0.06806	260.294
	0.06757	296.525		0.07339	245.955		0.07259	256.758
	0.07286	292.232		0.05987	260.48		0.06434	266.009
	0.0729	293.2		0.03843	282.923		0.04087	290.48
	0.07179	295.304		0.02935	292.999		0.03261	299.742
	0.07129	296.805		0.03065	292.696		0.03941	293.944
	0.07468	294.411		0.04106	283.286		0.05281	281.538
	0.07644	293.656		0.05706	268.293		0.0594	275.951
	0.07709	294.001		0.05647	269.877		0.0673	269.056
	0.08126	290.832		0.05552	271.828		0.07214	265.213
	0.06983	303.27		0.0529	275.446		0.06751	270.839
	0.06969	304.407		0.05872	270.63		0.06769	271.657
	0.06944	305.66		0.04947	280.876		0.06522	275.131
	0.05549	320.61		0.05183	279.523		0.0558	285.553
	0.05467	322.423		0.04745	284.899		0.04649	295.859
	0.05708	321.017		0.04801	285.338		0.05394	289.41
	0.03473	344.366		0.0597	274.649		0.06301	281.342
	0.02981	350.285		0.07279	262.56		0.06518	280.171
	0.03528	345.819		0.06506	271.289		0.06603	280.323
	0.0388	343.294		0.04776	289.592		0.06959	277.759
	0.04761	335.487		0.05506	283.289		0.05846	289.895
	0.06314	320.96		0.06402	275.332		0.05647	292.886
	0.06523	319.863		0.07149	268.857		0.05357	296.779
	0.06206	324.031		0.07211	269.24		0.05031	301.039
	0.05814	328.954		0.08486	257.485		0.0491	303.247
	0.06087	327.222		0.09879	244.562		0.06785	285.5
	0.06028	328.811		0.10272	241.629		0.07767	276.683
	0.0598	330.297		0.08716	258.189		0.07069	284.661
	0.06284	328.258		0.06852	277.828		0.07139	284.965
	0.06415	327.945		0.06806	279.294		0.0748	282.552
	0.06069	332.406		0.07577	272.579		0.07059	287.759
	0.06338	330.718		0.09231	257.042		0.07465	284.706
	0.06678	328.318		0.08465	265.703		0.08334	277.013
	0.06831	327.783		0.0866	264.754		0.08703	274.317
	0.07248	324.619		0.09077	261.576		0.08098	281.367
	0.07179	326.303		0.10068	252.667		0.07529	288.063
	0.06881	330.283		0.09695	257.397		0.07881	285.546
	0.05611	343.983		0.08231	273.042		0.077	288.348
	0.04936	351.732		0.06647	289.882		0.07613	290.222
	0.04144	360.655		0.06854	288.812		0.07706	290.288
	0.04657	356.525		0.06765	290.702		0.07799	290.364
	0.05532	348.776		0.05321	306.136		0.07434	295.009
	0.0533	351.797		0.05578	304.566		0.08334	287.016
	0.04133	364.768		0.05728	304.066		0.09006	281.296
	0.04283	364.265		0.05796	304.392		0.09102	281.327
	0.0505	357.599		0.06741	295.936		0.09219	281.16
	0.05869	350.41		0.06781	296.543		0.09214	282.207
	0.05299	357.108		0.0735	291.853		0.08628	289.07
	0.04204	369.058		0.06963	296.725		0.07693	299.421
	0.0429	369.192		0.06588	301.472		0.07026	307.091
	0.04698	366.112		0.05763	310.719		0.06603	312.319
	0.04838	365.719		0.05621	313.141		0.06381	315.539
	0.05676	358.336		0.0567	313.648		0.07413	306.221
	0.06264	353.456		0.05512	316.229		0.07711	304.239
	0.06861	348.486		0.05293	319.417		0.0813	301.055
	0.05874	359.354		0.06033	313.02		0.08457	298.782
	0.06717	351.926		0.07312	301.227		0.08459	299.765
	0.06633	353.767		0.0713	304.047		0.08635	298.999
	0.06313	357.962		0.04978	326.566		0.0904	295.953
	0.05125	370.843		0.03473	342.616		0.10054	286.808
	0.05607	367.022		0.02771	350.637		0.09374	294.616
	0.0592	364.895		0.04207	337.275		0.08693	302.42
	0.06463	360.462		0.05592	324.426		0.07628	314.067
	0.06383	362.263		0.07451	306.844		0.0767	314.652
	0.06162	365.48		0.08494	297.412		0.09155	300.801
	0.05848	369.611		0.0775	305.846		0.10901	284.346
	0.06195	367.142		0.05643	327.916		0.11984	274.511
	0.05231	377.783		0.04485	340.504		0.11529	280.066
	0.05334	377.758		0.04359	342.755		0.11237	283.979
	0.07568	356.418		0.05717	330.179		0.12268	274.675
	0.07749	355.606		0.06573	322.624		0.13009	268.266
	0.0702	363.893		0.06099	328.362		0.1445	254.856
	0.07012	364.971		0.0579	332.454		0.15115	249.205
	0.07189	364.207		0.05941	331.941		0.14899	252.358
	0.07902	358.079		0.05962	332.725		0.12932	273.027
	0.0838	354.291		0.05574	337.614		0.11823	285.121
	0.07101	368.087		0.06398	330.367		0.12307	281.278
	0.06358	376.511		0.07438	320.972		0.12406	281.292
	0.06276	378.336		0.07218	324.172		0.12389	282.46
	0.05836	383.732		0.06318	334.171		0.11253	294.825
	0.04817	394.929		0.06495	333.396		0.10427	304.085
	0.04653	397.566		0.05575	343.605		0.10108	308.269
	0.05856	386.54		0.06325	337.097		0.10332	307.028
	0.06746	378.632		0.06065	340.702		0.11208	299.267
	0.07145	375.642		0.05047	351.88		0.12108	291.272
	0.05772	390.372		0.0565	346.849		0.12422	289.128
	0.05406	395.036		0.05987	344.483		0.11755	296.802
	0.05577	394.328		0.05916	346.193		0.10724	308.116
	0.05747	393.626		0.05771	348.635		0.09241	323.946
	0.0589	393.193		0.06423	343.123		0.09641	320.943
	0.06398	389.113		0.06588	342.469		0.10566	312.696
	0.05817	395.925		0.05112	358.233		0.1048	314.548
	0.05495	400.142		0.04544	364.908		0.1049	315.447
	0.06461	391.481		0.06647	344.881		0.0983	323.053
	0.06692	390.173		0.05937	352.975		0.09994	322.414
	0.06058	397.511		0.05235	360.995		0.09822	325.133
	0.06077	398.322		0.06064	353.712		0.09276	331.59
	0.06122	398.873		0.06456	350.786		0.08287	342.485
	0.05117	409.922		0.06204	354.314		0.08276	343.594
	0.06005	402.042		0.06153	355.818		0.08176	345.594
	0.06595	397.143		0.06075	357.596		0.0733	355.053
	0.06461	399.49		0.0584	360.952		0.08145	347.903
	0.06102	404.074		0.04669	373.659		0.08927	341.085
	0.06259	403.506		0.04594	375.405		0.10226	329.093
	0.06033	406.768		0.05096	371.391		0.10819	324.164
	0.06731	400.782		0.05825	365.1		0.12003	313.324
	0.08418	384.92		0.0522	372.151		0.12798	306.371
	0.07793	392.162		0.05001	375.337		0.11859	316.761
	0.08813	382.965		0.05221	374.14		0.11759	318.764
	0.08374	388.352		0.05281	374.54		0.10848	328.876
	0.0762	396.893		0.05647	371.876		0.09633	342.024
	0.07135	402.741		0.04911	380.242		0.08601	353.34
	0.08378	391.312		0.04651	383.838		0.09196	348.39
	0.09457	381.524		0.05226	379.087		0.09387	347.483
	0.0932	383.899		0.05202	380.333		0.09685	345.505
	0.0979	380.191		0.05288	380.465		0.10358	339.772
	0.08346	395.634		0.05326	381.092		0.10464	339.714
	0.07069	409.406		0.04808	387.271		0.11518	330.171
	0.07398	407.113		0.04514	391.209		0.12574	320.61
	0.07807	404.025		0.03178	405.571		0.12987	317.483
	0.07827	404.827		0.03685	401.5		0.13943	308.922
	0.08678	397.317		0.03585	403.501		0.13748	311.87
	0.0897	395.395		0.04869	391.659		0.13697	313.385
	0.09156	394.534		0.06512	376.23		0.14502	306.33
	0.09142	395.675		0.07449	367.864		0.15077	301.586
	0.09797	390.123		0.07825	365.095		0.15087	302.483
	0.09695	392.144		0.07694	367.407		0.14466	309.688
	0.08832	401.778		0.07735	368.001		0.13731	318.045
	0.08999	401.104		0.07048	375.874		0.13819	318.16
	0.08302	409.08		0.06162	385.726		0.13225	325.104
	0.0829	410.193		0.06435	384.002		0.12966	328.691
	0.09128	402.812		0.07019	379.156		0.11292	346.431
	0.10068	394.418		0.07322	377.133		0.1064	353.949
	0.09104	405.058		0.06772	383.626		0.11127	350.084
	0.07972	417.376		0.07178	380.567		0.11932	343.027
	0.07806	420.032		0.08035	373.004		0.12259	340.76
	0.08172	417.371		0.07832	376.031		0.12855	335.804
	0.08941	410.684		0.08414	371.214		0.12243	342.917
	0.09508	406.015		0.08263	373.724		0.12523	341.126
	0.09671	405.386		0.08242	374.932		0.13284	334.516
	0.08817	414.93		0.07871	379.637		0.13344	334.909
	0.07654	427.555		0.05882	400.534		0.13451	334.841
	0.07611	428.988		0.0526	407.748		0.13318	337.171
	0.08087	425.222		0.06782	393.529		0.13888	332.472
	0.08556	421.536		0.07101	391.341		0.14632	326.035
	0.08355	424.542		0.06654	396.808		0.1399	333.454
	0.07563	433.469		0.05537	408.977		0.13227	342.084
	0.07825	431.847		0.05219	413.163		0.12202	353.33
	0.0922	418.891		0.04909	417.258		0.10968	366.668
	0.09072	421.376		0.04516	422.193		0.1007	376.647
	0.09574	417.358		0.03513	433.22		0.10222	376.136
	0.0865	427.594		0.03438	434.966		0.11107	368.283
	0.07847	436.625		0.04563	424.717		0.11869	361.662
	0.0786	437.492		0.03443	436.918		0.12104	360.31
	0.06994	447.155		0.04567	426.684		0.11852	363.832
	0.06103	457.063		0.05143	421.92		0.12319	360.158
	0.06029	458.805		0.05818	416.165		0.11725	367.105
	0.06391	456.19		0.07235	403		0.12325	362.103
	0.07316	447.934		0.07556	400.789		0.1232	363.155
	0.07783	444.266		0.08533	392.016		0.12563	361.726
	0.06857	454.529		0.07684	401.508		0.13299	355.362
	0.08498	439.114		0.06753	411.82		0.13756	351.791
	0.10546	419.639		0.07306	407.293		0.14191	348.446
	0.10758	418.519		0.07717	404.176		0.13937	351.985
	0.10069	426.403		0.0826	399.753		0.12861	363.738
	0.0906	437.498		0.08646	396.891		0.11628	377.069
	0.08548	443.616		0.08544	398.907		0.11494	379.416
	0.08735	442.743		0.07675	408.603		0.11241	382.943
	0.08698	444.112		0.07036	415.986		0.10931	387.044
	0.08696	445.133		0.07689	410.46		0.09725	400.099
	0.09126	441.838		0.07777	410.576		0.08267	415.686
	0.09978	434.316		0.07042	418.925		0.06815	431.198
	0.09491	440.184		0.07105	419.299		0.06222	438.129
	0.09077	445.327		0.06282	428.533		0.05868	442.673
	0.09612	440.974		0.06266	429.692		0.05945	442.9
	0.09511	442.99		0.07758	415.769		0.08497	418.377
	0.09142	447.676		0.08095	413.404		0.1126	391.752
	0.09064	449.453		0.08613	409.218		0.13107	374.276
	0.09451	446.585		0.07843	417.922		0.13825	368.103
	0.09548	446.617		0.06363	433.724		0.14254	364.814
	0.09683	446.27		0.06993	428.422		0.13755	370.804
	0.09211	451.981		0.07993	419.416		0.13926	370.096
	0.08875	456.342		0.07188	428.467		0.14473	365.619
	0.08782	458.271		0.06185	439.499		0.15334	358.012
	0.08784	459.26		0.07143	430.919		0.15828	354.071
	0.09225	455.844		0.06093	442.424		0.15597	357.385
	0.09336	455.734		0.0546	449.745		0.15953	354.817
	0.09639	453.709		0.06773	437.623		0.15806	357.288
	0.08392	467.177		0.07761	428.737		0.15628	360.071
	0.07336	478.731		0.07719	430.159		0.14394	373.411
	0.05558	497.516		0.07828	430.067		0.1461	372.253
	0.06643	487.67		0.08027	429.083		0.14016	379.189
	0.0716	483.498		0.07929	431.063		0.12923	391.117
	0.08778	468.32		0.07987	431.485		0.12848	392.872
	0.09434	462.757		0.07969	432.661		0.12884	393.509
	0.09507	463.021		0.07976	433.59		0.14094	382.415
	0.09425	464.842		0.09665	417.696		0.15589	368.463
	0.09386	466.236		0.09729	418.058		0.16672	358.635
	0.08634	474.76		0.08621	430.143		0.16931	357.045
	0.07343	488.666		0.0819	435.45		0.17208	355.267
	0.07741	485.683		0.0576	460.751		0.15756	370.796
	0.09104	473.059		0.05338	465.969		0.14537	383.983
	0.09173	473.362		0.05886	461.487		0.13826	392.091
	0.08686	479.238		0.06822	453.133		0.13477	396.578
	0.07911	487.982		0.06369	458.655		0.13836	393.993
	0.0704	497.696		0.06138	461.969		0.1389	394.456
	0.07563	493.466		0.06339	460.964		0.13318	401.17
	0.08442	485.676		0.06219	463.155		0.13973	395.626
	0.09233	478.762		0.06903	457.316		0.15597	380.384
	0.1011	470.994		0.07472	452.626		0.1742	363.154
	0.1086	464.5		0.07898	449.374		0.17977	358.577
	0.09891	475.19		0.07189	457.463		0.1736	365.748
	0.08894	486.153		0.07544	454.905		0.17049	369.863
	0.09999	476.105		0.06388	467.468		0.17592	365.429
	0.09512	481.976		0.06054	471.813		0.17834	364.007
	0.09385	484.244		0.06115	472.204		0.17434	369.014
	0.089	490.094		0.0725	461.848		0.17028	374.072
	0.08728	492.818		0.07761	457.736		0.17297	372.381
	0.08788	493.211		0.07475	461.596		0.17593	370.42
	0.08276	499.34		0.07704	460.315		0.17233	375.026
	0.08642	496.672		0.08455	453.799		0.16937	378.985
	0.0872	496.899		0.08558	453.765		0.15846	390.891
	0.08044	504.658		0.08849	451.861		0.15989	390.464
	0.07343	512.668		0.09496	446.386		0.1623	389.054
	0.07324	513.854		0.10226	440.086		0.15771	394.641
	0.08304	505.054		0.09357	449.781		0.16183	391.524
	0.08798	501.12		0.08181	462.537		0.1702	384.15
	0.09366	496.435		0.06447	480.876		0.18339	371.966
	0.10809	483.004		0.06278	483.565		0.18999	366.36
	0.11763	474.466		0.06631	481.035		0.18907	368.281
	0.13342	459.673		0.08161	466.738		0.18984	368.513
	0.14361	450.486		0.07938	469.968		0.19001	369.339
	0.14043	454.665		0.07481	475.535		0.19758	362.77
	0.14548	450.611		0.06435	487.002		0.20221	359.139
	0.1488	448.3		0.06655	485.802		0.20243	359.921
	0.15501	443.087		0.07205	481.3		0.21454	348.809
	0.15868	440.419		0.07493	479.42		0.21891	345.438
	0.16284	437.254		0.08326	472.088		0.21956	345.79
	0.17336	427.735		0.08335	472.995		0.21756	348.793
	0.17757	424.527		0.07164	485.714		0.21516	352.193
	0.1786	424.493		0.06702	491.333		0.22563	342.725
	0.17947	424.621		0.08359	475.756		0.22633	343.019
	0.18107	424.025		0.09832	462.027		0.22533	345.019
	0.17696	429.132		0.0893	472.05		0.21923	352.118
	0.16652	440.581		0.08587	476.477		0.21805	354.304
	0.16841	439.689		0.07996	483.392		0.2206	352.747
	0.17108	438.013		0.07553	488.82		0.21415	360.206
	0.18287	427.221		0.07682	488.529		0.20404	371.308
	0.17766	433.435		0.07488	491.474		0.20802	368.331
	0.18444	427.657		0.09456	472.792		0.21782	359.528
	0.19131	421.789		0.0968	471.554		0.21267	365.678
	0.17881	435.285		0.08498	484.368		0.21152	367.836
	0.17125	443.848		0.0781	492.252		0.22327	357.08
	0.16499	451.107		0.09669	474.66		0.24112	340.235
	0.16057	456.525		0.08863	483.724		0.24568	336.675
	0.16629	451.803		0.07838	494.968		0.25388	329.475
	0.17516	443.938		0.07871	495.642		0.26506	319.296
	0.17631	443.787		0.07756	497.794		0.26962	315.732
	0.18031	440.783		0.07928	497.07		0.28312	303.229
	0.18557	436.521		0.08745	489.895		0.28898	298.368
	0.20087	422.224		0.0782	500.153		0.28706	301.291
	0.20654	417.559		0.08578	493.574		0.27698	312.376
	0.19602	429.076		0.08323	497.121		0.27099	319.365
	0.17917	446.928		0.10278	478.572		0.27032	321.035
	0.16759	459.508		0.10888	473.469		0.2699	322.455
	0.18784	440.251		0.10828	475.072		0.27413	319.222
	0.20454	424.56		0.09677	487.577		0.28257	311.784
	0.22546	404.637		0.08211	503.237		0.29034	305.015
	0.21817	412.923		0.07768	508.673		0.29552	300.831
	0.21453	417.568		0.08861	498.735		0.30757	289.786
	0.19658	436.514		0.08219	506.158		0.31255	285.801
	0.18304	451.059		0.09204	497.305		0.30996	289.388
	0.18244	452.658		0.09384	496.514		0.3062	294.155
	0.18674	449.355		0.10359	487.761		0.30891	292.437
	0.19036	446.739		0.11195	480.398		0.31779	284.56
	0.19833	439.766		0.1215	471.849		0.30993	293.42
	0.20386	435.238		0.1144	479.95		0.29908	305.273
	0.21212	427.976		0.1229	472.449		0.30013	305.226
	0.20723	433.861		0.12762	468.73		0.3067	299.656
	0.19981	442.283		0.1434	453.947		0.30226	305.09
	0.18756	455.535		0.15236	445.986		0.30115	307.204
	0.19718	446.914		0.15595	443.401		0.30854	300.814
	0.21106	434.036		0.15754	442.811		0.32133	289.026
	0.22313	422.968		0.15049	450.856		0.32852	282.836
	0.22232	424.773		0.14614	456.205		0.338	274.347
	0.2153	432.794		0.13523	468.12		0.35662	256.733
	0.20727	441.824		0.12624	478.108		0.37222	242.133
	0.2083	441.792		0.12522	480.128		0.3703	245.055
	0.20684	444.258		0.14588	460.47		0.36541	250.94
	0.19531	456.782		0.16461	442.743		0.35963	257.725
	0.18646	466.631		0.1654	442.954		0.35527	263.08
	0.19028	463.815		0.15696	452.39		0.35812	261.233
	0.19961	455.481		0.1512	459.145		0.3549	265.452
	0.1989	457.196		0.15049	460.862		0.35135	270.002
	0.20427	452.821		0.15364	458.712		0.34524	277.114
	0.20665	451.446		0.15011	463.236		0.34978	273.575
	0.21505	444.047		0.14525	469.104		0.35059	273.763
	0.21239	447.702		0.15153	463.817		0.35684	268.509
	0.19572	465.377		0.15366	462.686		0.36206	264.294
	0.19709	465.003		0.15825	459.102		0.3607	266.653
	0.19791	465.184		0.15553	462.822		0.36718	261.176
	0.19638	467.717		0.15218	467.17		0.3653	264.05
	0.2058	459.292		0.15824	462.109		0.3623	268.052
	0.2061	459.998		0.15384	467.506		0.3612	270.151
	0.21399	453.101		0.13979	482.558		0.36107	271.284
	0.20772	460.372		0.13378	489.574		0.3531	280.249
	0.20683	462.269		0.13071	493.645		0.34343	290.925
	0.19983	470.267		0.1278	497.546		0.34262	292.727
	0.19628	474.82		0.12935	497.004		0.34101	295.346
	0.19612	475.978		0.12929	498.056		0.3415	295.851
	0.19165	481.446		0.13002	498.333		0.3463	292.053
	0.19429	479.809		0.12833	501.019		0.36125	278.097
	0.21041	464.682		0.12812	502.226		0.36459	275.764
	0.21624	459.853		0.12484	506.505		0.36569	275.666
	0.22749	449.605		0.11917	513.179		0.36109	281.258
	0.23941	438.683		0.10716	526.188		0.36107	282.277
	0.25266	426.432		0.10809	526.255		0.35641	287.946
	0.25476	425.338		0.11596	519.393		0.34244	302.916
	0.25723	423.869		0.12282	513.533		0.35411	292.241
	0.25586	426.236		0.12179	515.555		0.36803	279.318
	0.23933	443.766		0.11055	527.8		0.37141	276.939
	0.22372	460.38		0.11346	525.889		0.38032	269.034
	0.21986	465.234		0.1166	523.753		0.38611	264.241
	0.2376	448.499		0.11296	528.387		0.38455	266.798
	0.24592	441.18		0.1094	532.952		0.38212	270.227
	0.24466	443.439		0.10325	540.096		0.37584	277.509
	0.25797	431.122		0.1077	536.655		0.36437	289.981
	0.26677	423.327		0.12266	522.692		0.35811	297.237
	0.26997	421.123		0.13758	508.771		0.35401	302.339
	0.26658	425.519		0.13773	509.619		0.35808	299.276
	0.26108	432.017		0.12891	519.443		0.37311	285.238
	0.26762	426.477		0.10747	541.884		0.38779	271.562
	0.28295	412.147		0.09735	552.998		0.39325	267.105
	0.28776	408.331		0.10661	544.74		0.39804	263.308
	0.30521	391.881		0.10965	542.699		0.40386	258.495
	0.31345	384.65		0.09541	557.942		0.39459	268.763
	0.3264	372.692		0.08988	564.471		0.38983	274.525
	0.31745	382.647		0.079	576.349		0.39307	272.277
	0.30668	394.412		0.0818	574.552		0.40271	263.643
	0.29794	404.152		0.09921	558.135		0.39623	271.119
	0.29104	412.057		0.10409	554.263		0.37771	290.639
	0.28941	414.686		0.11306	546.293		0.3583	311.055
	0.29531	409.785		0.12225	538.096		0.34676	323.594
	0.29449	411.605		0.12342	537.928		0.34486	326.489
	0.29461	412.488		0.11351	548.839		0.36173	310.621
	0.29473	413.366		0.10295	560.403		0.37395	299.402
	0.28582	423.28		0.10368	560.672		0.39009	284.257
	0.28437	425.727		0.11249	552.856		0.412	263.349
	0.28925	421.842		0.11158	554.767		0.42511	251.243
	0.29667	415.424		0.11323	554.122		0.42444	252.907
	0.293	420.094		0.10752	560.831		0.40909	269.259
	0.29049	423.606		0.11538	553.965		0.40846	270.895
	0.29526	419.833		0.11817	552.175		0.41622	264.134
	0.29973	416.365		0.11902	552.332		0.41342	267.928
	0.29926	417.838		0.11685	555.504		0.40386	278.49
	0.30397	414.129		0.1203	553.051		0.39844	284.907
	0.30342	415.672		0.1145	559.845		0.39636	287.989
	0.30041	419.683		0.10667	568.682		0.3906	294.755
	0.30449	416.601		0.10793	568.421		0.38603	300.32
	0.30201	420.087		0.09517	582.181		0.39727	290.082
	0.29526	427.839		0.10136	576.994		0.4059	282.454
	0.30308	421.017		0.10604	573.31		0.40185	287.502
	0.30364	421.456		0.102	578.351		0.4012	289.149
	0.30321	422.883		0.09874	582.608		0.39562	295.731
	0.3007	426.392		0.10543	576.924		0.39015	302.201
	0.31614	411.956		0.10926	574.088		0.39626	297.092
	0.33101	398.086		0.10881	575.543		0.40418	290.175
	0.32515	404.948		0.11981	565.542		0.42154	273.812
	0.31228	418.811		0.13024	556.109		0.43061	265.745
	0.30002	432.072		0.12561	561.739		0.43669	260.661
	0.30457	428.53		0.12359	564.759		0.43394	264.411
	0.29668	437.411		0.1263	563.051		0.42651	272.839
	0.2867	448.398		0.12015	570.203		0.41079	289.557
	0.29608	440.017		0.12401	567.335		0.39999	301.363
	0.31045	426.647		0.13168	560.672		0.39696	305.39
	0.31001	428.081		0.13526	558.089		0.38774	315.607
	0.31714	421.96		0.14214	552.212		0.37813	326.225
	0.3121	427.997		0.14041	554.939		0.37422	331.136
	0.29751	443.587		0.13448	561.869		0.38431	322.044
	0.29391	448.188		0.11914	578.205		0.40071	306.637
	0.29749	445.609		0.10821	590.141		0.4056	302.756
	0.29907	445.029		0.10621	593.144		0.4138	295.556
	0.30614	438.957		0.11021	590.137		0.41151	298.841
	0.30542	440.673		0.11207	589.279		0.41185	299.505
	0.30145	445.643		0.11935	583		0.40869	303.666
	0.29604	452.06		0.11441	588.942		0.39912	314.231
	0.30247	446.63		0.10804	596.313		0.41314	301.207
	0.32196	428.134		0.12322	582.126		0.43619	279.166
	0.32198	429.118		0.13973	566.617		0.44723	269.125
	0.32536	426.739		0.14749	559.856		0.45386	263.495
	0.31394	439.16		0.15816	550.186		0.46114	257.215
	0.2907	463.398		0.15359	555.762		0.47741	241.939
	0.2862	468.895		0.14624	564.113		0.48678	233.573
	0.29464	461.456		0.14153	569.824		0.49009	231.259
	0.29465	462.448		0.14318	569.175		0.47412	248.228
	0.30252	455.578		0.14248	570.87		0.45284	270.508
	0.30741	451.69		0.14207	572.283		0.43964	284.714
	0.3183	441.797		0.13126	584.091		0.4369	288.455
	0.32432	436.772		0.12441	591.94		0.43578	290.576
	0.31575	446.347		0.12494	592.405		0.42681	300.54
	0.31314	449.951		0.12309	595.26		0.42316	305.188
	0.31453	449.566		0.12657	592.78		0.42748	301.872
	0.30147	463.625		0.13513	585.218		0.42511	305.237
	0.29143	474.662		0.13903	582.32		0.42729	304.061
	0.29218	474.911		0.14997	572.384		0.41947	312.882
	0.29799	470.101		0.1535	569.855		0.41702	316.329
	0.29407	475.026		0.16758	556.774		0.4221	312.256
	0.29726	472.834		0.17672	548.633		0.43468	300.669
	0.30278	468.312		0.17173	554.618		0.43465	301.7
	0.31373	458.365		0.15636	570.985		0.44728	290.071
	0.31571	457.382		0.14663	581.716		0.46527	273.079
	0.31547	458.626		0.13556	593.788		0.47843	260.92
	0.31603	459.064		0.12929	601.059		0.47809	262.262
	0.324	452.099		0.11957	611.778		0.47262	268.735
	0.32579	451.307		0.10836	623.985		0.46641	275.944
	0.32513	452.966		0.10495	628.405		0.4658	277.548
	0.33207	447.026		0.1168	617.554		0.47246	271.891
	0.34206	438.031		0.12728	608.072		0.47847	266.883
	0.33941	441.683		0.123	613.353		0.46834	278.016
	0.33804	444.051		0.11877	618.583		0.46613	281.221
	0.32701	456.084		0.11786	620.488		0.46302	285.33
	0.32365	460.446		0.1235	615.847		0.45771	291.637
	0.32884	456.255		0.13799	602.36		0.45154	298.808
	0.32789	458.205		0.13906	602.287		0.44341	307.938
	0.32922	457.871		0.14282	599.525		0.44714	305.215
	0.33054	457.551		0.13367	609.682		0.44787	305.483
	0.34208	447.014		0.12491	619.442		0.44862	305.73
	0.34164	448.459		0.1302	615.152		0.45097	304.381
	0.32951	461.586		0.12862	617.733		0.45357	302.777
	0.32638	465.713		0.13636	610.987		0.46426	293.089
	0.31761	475.486		0.13646	611.894		0.4623	296.05
	0.31402	480.078		0.1316	617.753		0.46187	297.481
	0.30756	487.535		0.12432	626.027		0.468	292.355
	0.31211	483.983		0.12773	623.618		0.48318	278.173
	0.32029	476.808		0.12729	625.057		0.49221	270.144
	0.32241	475.689		0.12803	625.315		0.48857	274.779
	0.34802	451.075		0.13444	619.905		0.49462	269.735
	0.35777	442.321		0.13824	617.114		0.49367	271.678
	0.3655	435.597		0.13673	619.624		0.4799	286.455
	0.36122	440.876		0.14594	611.409		0.47352	293.83
	0.36475	438.349		0.15682	601.529		0.48555	282.802
	0.36137	442.722		0.16854	590.81		0.50321	266.142
	0.36161	443.484		0.15841	601.942		0.51063	259.726
	0.3596	446.493		0.14431	617.038		0.49842	272.928
	0.35338	453.713		0.13188	630.472		0.49604	276.31
	0.34452	463.574		0.12279	640.562		0.50644	266.91
	0.33462	474.476		0.10029	664.062		0.5118	262.556
	0.34112	468.979		0.09864	666.712		0.50831	267.04
	0.34269	468.402		0.10951	656.841		0.50183	274.518
	0.3388	473.292		0.13453	632.824		0.50117	276.18
	0.33001	483.082		0.15062	617.734		0.51247	265.882
	0.32737	486.725		0.15683	612.522		0.52246	256.887
	0.33361	481.481		0.14729	623.063		0.52889	251.458
	0.32769	488.406		0.1408	630.555		0.52341	257.946
	0.30848	508.617		0.13223	640.117		0.5126	269.747
	0.30182	516.272		0.1326	640.753		0.50721	276.146
	0.31082	508.276		0.13195	642.401		0.50879	275.56
	0.3165	503.594		0.12818	647.173		0.51037	274.985
	0.3346	486.497		0.14001	636.338		0.51841	267.941
	0.34491	477.182		0.14067	636.682		0.52251	264.84
	0.35763	465.47		0.15371	624.635		0.5299	258.448
	0.3617	462.396		0.16106	618.285		0.52904	260.311
	0.36333	461.765		0.16745	612.897		0.53635	253.999
	0.36043	465.662		0.16509	616.263		0.53708	254.273
	0.35925	467.848		0.16052	621.83		0.54062	251.729
	0.37358	454.512		0.15433	629.015		0.53856	254.795
	0.38053	448.566		0.14131	643.044		0.54614	248.216
	0.38997	440.126		0.12865	656.703		0.55166	243.696
	0.3886	442.495		0.13478	651.566		0.55447	241.879
	0.39178	440.312		0.15459	632.763		0.55216	245.19
	0.38648	446.612		0.16534	623.013		0.55389	244.461
	0.38947	444.63		0.16429	625.059		0.55237	246.985
	0.39324	441.86		0.16824	622.115		0.55206	248.288
	0.39784	438.251		0.17054	620.806		0.55731	244.04
	0.40207	435.029		0.16786	624.49		0.55021	252.138
	0.41278	425.321		0.1693	624.05		0.53829	265.057
	0.40285	436.241		0.16069	633.655		0.54096	263.392
	0.39032	449.773		0.15342	641.925		0.54809	257.265
	0.39157	449.523		0.15088	645.467		0.55566	250.687
	0.39634	445.751		0.14411	653.239		0.5716	235.748
	0.39531	447.788		0.15572	642.63		0.58771	220.638
	0.39505	449.044		0.16611	633.235		0.58194	227.41
	0.3911	453.998		0.16689	633.456		0.58634	224.007
	0.39916	446.94		0.15416	647.193		0.5879	223.452
	0.41103	436.07		0.1415	660.846		0.5916	220.756
	0.42064	427.454		0.13406	669.292		0.58725	226.101
	0.4259	423.194		0.13827	666.083		0.59058	223.771
	0.43428	415.819		0.13244	672.912		0.60236	212.994
	0.4326	418.501		0.14306	663.294		0.61106	205.287
	0.42123	430.866		0.15305	654.305		0.62272	194.633
	0.42064	432.452		0.15848	649.874		0.62813	190.221
	0.42774	426.352		0.16501	644.335		0.62613	193.22
	0.43752	417.577		0.16396	646.394		0.63073	189.619
	0.45083	405.27		0.16262	648.729		0.62779	193.562
	0.46252	394.579		0.1731	639.25		0.62568	196.671
	0.46849	389.607		0.17409	639.264		0.6241	199.252
	0.46831	390.784		0.18021	634.144		0.61873	205.623
	0.46817	391.928		0.17745	637.901		0.61449	210.863
	0.46953	391.561		0.17439	641.959		0.61138	214.975
	0.47301	389.087		0.17104	646.305		0.61246	214.893
	0.46617	396.927		0.18022	638.126		0.6185	209.847
	0.46632	397.779		0.17858	640.768		0.6306	198.75
	0.45696	408.136		0.17665	643.702		0.6218	208.551
	0.45809	408.007		0.1877	633.65		0.6155	215.849
	0.46582	401.273		0.18941	632.942		0.62775	204.597
	0.45757	410.529		0.20222	621.134		0.63125	202.102
	0.44382	425.277		0.19911	625.238		0.62573	208.618
	0.44074	429.359		0.18719	638.163		0.6146	220.75
	0.44544	425.654		0.18531	641.037		0.60963	226.723
	0.43707	435.023		0.18718	640.172		0.60883	228.525
	0.43006	443.035		0.18819	640.16		0.61548	222.875
	0.42641	447.685		0.17928	650.067		0.63376	205.587
	0.41804	457.053		0.17583	654.518		0.65139	188.962
	0.42209	454.003		0.16902	662.327		0.67204	169.308
	0.42377	453.324		0.17634	656.013		0.69135	150.998
	0.42152	456.576		0.18348	649.868		0.71257	130.783
	0.42489	454.203		0.19051	643.841		0.72749	116.866
	0.43478	445.312		0.20734	628.012		0.73264	112.714
	0.44191	439.19		0.22466	611.688		0.72252	123.835
	0.44738	434.714		0.23338	603.966		0.71412	133.235
	0.4519	431.192		0.23433	604.017		0.71149	136.864
	0.4456	438.491		0.23592	603.425		0.70418	145.169
	0.44107	444.027		0.23795	602.401		0.69711	153.238
	0.43728	448.82		0.24347	597.875		0.6938	157.556
	0.44162	445.476		0.23741	604.943		0.70076	151.59
	0.44106	447.038		0.24022	603.131		0.69579	157.559
	0.45393	435.162		0.25001	594.341		0.68471	169.645
	0.45835	431.747		0.26317	582.177		0.67857	176.779
	0.47023	420.868		0.26743	578.916		0.67898	177.368
	0.47536	416.732		0.26743	579.921		0.67458	182.769
	0.46229	430.807		0.26581	582.539		0.68275	175.597
	0.44973	444.364		0.26489	584.458		0.68478	174.573
	0.44086	454.234		0.27891	571.443		0.68156	178.79
	0.42746	468.634		0.29362	557.734		0.68449	176.859
	0.4279	469.191		0.30033	552.021		0.6822	180.147
	0.42457	473.529		0.30388	549.468		0.67876	184.596
	0.4304	468.697		0.29872	555.63		0.68215	182.206
	0.43513	464.97		0.2921	563.249		0.67616	189.189
	0.44391	457.182		0.2887	567.655		0.6761	190.248
	0.45249	449.603		0.28971	567.635		0.67706	190.288
	0.46017	442.921		0.29039	567.959		0.67778	190.574
	0.46839	435.71		0.28402	575.327		0.68297	186.38
	0.47388	431.218		0.28583	574.524		0.69057	179.783
	0.47034	435.751		0.28641	574.941		0.68843	182.918
	0.46574	441.352		0.27712	585.234		0.69123	181.117
	0.45928	448.814		0.27767	585.684		0.69647	176.882
	0.45962	449.48		0.28395	580.396		0.70254	171.809
	0.4653	444.795		0.29713	568.221		0.70038	174.97
	0.46379	447.31		0.30998	556.365		0.71252	163.833
	0.46212	449.971		0.31791	549.442		0.7119	165.447
	0.46822	444.877		0.31944	548.905		0.71098	167.376
	0.48148	432.617		0.31726	552.085		0.71044	168.911
	0.4917	423.395		0.30938	560.97		0.70862	171.727
	0.49921	416.888		0.30192	569.432		0.69981	181.545
	0.49008	427.019		0.29819	574.161		0.69404	188.307
	0.49174	426.359		0.28689	586.458		0.71034	173.007
	0.50082	418.274		0.27717	597.179		0.72978	154.569
	0.5208	399.298		0.27262	602.73		0.74528	140.067
	0.52507	396.026		0.27196	604.388		0.7673	119.056
	0.53656	385.538		0.28769	589.664		0.77125	116.099
	0.55099	372.11		0.31089	567.456		0.76409	124.258
	0.56803	356.07		0.32572	553.629		0.76346	125.887
	0.58782	337.273		0.32167	558.678		0.76465	125.704
	0.59738	328.712		0.30258	578.77		0.76271	128.64
	0.60147	325.63		0.28016	602.195		0.75673	135.626
	0.60427	323.825		0.27515	608.204		0.76097	132.385
	0.60519	323.901		0.27663	607.718		0.75113	143.224
	0.61844	311.66		0.28568	599.668		0.74685	148.502
	0.62092	310.178		0.28725	599.096		0.74481	151.541
	0.62653	305.564		0.29006	597.292		0.72885	168.505
	0.6248	308.295		0.28521	603.139		0.72569	172.659
	0.62484	309.259		0.28659	602.757		0.7325	166.853
	0.6251	309.999		0.28009	610.261		0.74105	159.303
	0.62796	308.131		0.28744	603.908		0.74527	156.078
	0.64071	296.388		0.295	597.354		0.74979	152.559
	0.65031	287.783		0.30382	589.53		0.74385	159.502
	0.65012	288.979		0.29486	599.491		0.74182	162.528
	0.64753	292.569		0.29014	605.209		0.74302	162.332
	0.65728	283.815		0.29385	602.502		0.74167	164.677
	0.6693	272.799		0.28856	608.786		0.7472	160.156
	0.66658	276.518		0.29701	601.338		0.74822	160.128
	0.66119	282.903		0.30248	596.87		0.74501	164.337
	0.66788	277.216		0.31862	581.726		0.74672	163.634
	0.67836	267.734		0.34976	551.587		0.7581	153.253
	0.67544	271.657		0.37361	528.738		0.76356	148.794
	0.68362	264.473		0.38655	516.802		0.76243	150.921
	0.69141	257.683		0.39031	514.037		0.77312	141.228
	0.69197	258.123		0.38868	516.669		0.79795	117.397
	0.69277	258.329		0.39367	512.684		0.79908	117.276
	0.6867	265.392		0.39551	511.837		0.81113	106.219
	0.69052	262.572		0.38638	521.975		0.8171	101.256
	0.6958	258.299		0.36927	540.079		0.80779	111.564
	0.71328	241.811		0.36533	545.019		0.80594	114.413
	0.72659	229.506		0.36374	547.605		0.81578	105.567
	0.73878	218.32		0.36156	550.792		0.81913	103.223
	0.74235	215.747		0.36564	547.706		0.81808	105.268
	0.74536	213.736		0.36778	546.573		0.82129	103.062
	0.76486	195.231		0.37418	541.172		0.83092	94.4324
	0.78205	179.049		0.37147	544.88		0.84028	86.0734
	0.7883	173.797		0.35877	558.576		0.84484	82.5078
	0.79224	170.859		0.35949	558.862		0.83284	95.514
	0.78911	174.987		0.36337	555.983		0.82332	106.028
	0.7867	178.391		0.36332	557.031		0.81921	111.138
	0.79377	172.326		0.3755	545.846		0.81197	119.386
	0.78138	185.72		0.39078	531.571		0.79269	139.664
	0.77235	195.749		0.40461	518.74		0.78128	152.071
	0.77334	195.76		0.42535	498.995		0.78594	148.411
	0.77337	196.722		0.42723	498.119		0.7992	136.156
	0.78198	189.114		0.43484	491.51		0.79558	140.772
	0.77227	199.828		0.42773	499.621		0.80256	134.793
	0.76247	210.628		0.43155	496.804		0.81675	121.604
	0.75748	216.619		0.43623	493.122		0.82502	114.335
	0.76701	208.081		0.4257	504.645		0.82419	116.16
	0.77677	199.327		0.42381	507.538		0.82766	113.696
	0.784	193.1		0.42794	504.408		0.82568	116.667
	0.7907	187.396		0.42983	503.518		0.82363	119.723
	0.7972	181.899		0.43868	495.669		0.82568	118.673
	0.79851	181.582		0.44498	490.365		0.83558	109.767
	0.80265	178.442		0.44902	487.334		0.83724	109.111
	0.80618	175.911		0.45724	480.112		0.83095	116.402
	0.80356	179.539		0.47233	466.018		0.83006	118.291
	0.79617	187.924		0.46964	469.712		0.83026	119.088
	0.78958	195.514		0.46641	473.944		0.8367	113.654
	0.77732	208.775		0.46028	481.068		0.82877	122.582
	0.77967	207.421		0.45642	485.932		0.81423	138.119
	0.78438	203.715		0.46164	481.708		0.81622	137.128
	0.7838	205.297		0.46219	482.163		0.81794	136.415
	0.79539	194.705		0.46017	485.181		0.81009	145.264
	0.8051	185.991		0.469	477.353		0.79934	157.015
	0.80956	182.534		0.47165	475.704		0.7919	165.455
	0.81892	174.173		0.47857	469.784		0.78981	168.542
	0.82776	166.333		0.47823	471.122		0.80305	156.303
	0.82355	171.547		0.48345	466.895		0.81818	142.175
	0.83037	165.73		0.49959	451.755		0.82547	135.883
	0.83461	162.481		0.51681	435.536		0.82928	133.067
	0.83906	159.039		0.51964	433.713		0.82388	139.467
	0.84081	158.281		0.51477	439.582		0.81649	147.858
	0.84594	154.155		0.50925	446.095		0.81256	152.796
	0.84722	153.872		0.50435	452.004		0.83045	135.906
	0.85387	148.228		0.50306	454.289		0.8446	122.755
	0.85812	144.974		0.51318	445.167		0.84927	119.082
	0.85798	146.12		0.51678	442.574		0.84775	121.601
	0.85772	147.378		0.52636	433.994		0.85187	118.486
	0.85024	155.856		0.53214	429.211		0.84777	123.58
	0.84713	159.969		0.53092	431.427		0.85395	118.401
	0.84256	165.531		0.51508	448.267		0.8576	115.748
	0.82728	181.815		0.50039	463.96		0.85503	119.325
	0.81778	192.312		0.49864	466.714		0.85628	119.068
	0.81006	201.036		0.50729	459.059		0.86006	116.29
	0.81553	196.561		0.52138	445.97		0.8638	113.55
	0.82465	188.448		0.5366	431.748		0.85119	127.164
	0.83012	183.973		0.5496	419.751		0.83657	142.78
	0.84449	170.604		0.55673	413.623		0.82459	155.762
	0.85711	158.985		0.55833	413.015		0.8232	158.154
	0.85619	160.907		0.57217	400.18		0.83619	146.164
	0.85367	164.428		0.58109	392.259		0.84561	137.742
	0.85657	162.527		0.59333	381.019		0.84905	135.305
	0.85518	164.917		0.60028	375.069		0.85009	135.259
	0.84896	172.138		0.60717	369.177		0.8612	125.148
	0.84617	175.926		0.61786	359.485		0.86831	119.045
	0.84631	176.781		0.62896	349.394		0.85982	128.531
	0.83463	189.462		0.64376	335.59		0.85984	129.512
	0.83087	194.227		0.65649	323.856		0.8532	137.148
	0.83721	188.89		0.66973	311.617		0.85321	138.137
	0.84552	181.572		0.67577	306.583		0.85652	135.833
	0.84642	181.671		0.67096	312.386		0.85414	139.215
	0.85779	171.31		0.6701	314.246		0.86186	132.488
	0.86218	167.919		0.68026	305.086		0.87101	124.345
	0.8614	169.695		0.67723	309.117		0.87746	118.892
	0.86551	166.59		0.69215	295.197		0.87833	119.026
	0.87437	158.724		0.70455	283.8		0.87818	120.173
	0.88826	145.835		0.717	272.349		0.87163	127.718
	0.8958	139.292		0.71773	272.618		0.86868	131.668
	0.91092	125.178		0.71557	275.781		0.86886	132.492
	0.92378	113.318		0.70811	284.236		0.87713	125.217
	0.92194	116.152		0.69831	295.04		0.89272	110.634
	0.90571	133.386		0.69978	294.567		0.897	107.352
	0.89417	145.93		0.69811	297.243		0.89192	113.428
	0.88386	157.235		0.69931	297.043		0.87591	130.438
	0.87474	167.351		0.70338	293.965		0.8778	129.549
	0.87849	164.608		0.70164	296.712		0.88368	124.675
	0.86261	181.489		0.6891	310.245		0.88482	124.532
	0.86047	184.622		0.68047	319.882		0.8852	125.149
	0.86191	184.187		0.67617	325.177		0.87333	138.019
	0.86712	179.975		0.67187	330.483		0.86198	150.376
	0.87073	177.37		0.67032	333.033		0.84714	166.213
	0.88308	166.02		0.66988	334.469		0.84392	170.432
	0.89379	156.305		0.6669	338.448		0.85044	164.912
	0.9111	139.999		0.67355	332.802		0.84695	169.399
	0.9239	128.199		0.68316	324.191		0.84958	167.771
	0.92318	129.92		0.69735	310.999		0.86051	157.839
	0.92314	130.958		0.70215	307.204		0.88369	135.664
	0.93011	124.987		0.70357	306.784		0.89645	123.904
	0.92838	127.715		0.7055	305.85		0.89268	128.667
	0.92115	135.943		0.70535	307.002		0.88855	133.805
	0.91504	143.061		0.71461	298.744		0.88992	133.435
	0.90282	156.279		0.72416	290.191		0.89014	134.212
	0.90078	159.317		0.73263	282.718		0.88811	137.246
	0.90268	158.412		0.74363	272.717		0.88928	137.074
	0.91332	148.78		0.75237	264.979		0.88707	140.286
	0.92527	137.822		0.75608	262.268		0.89061	137.745
	0.93665	127.444		0.75272	266.629		0.89104	138.308
	0.92699	138.11		0.75151	268.844		0.89888	131.467
	0.93455	131.55		0.74913	272.224		0.90486	126.495
	0.94856	118.535		0.75685	265.497		0.90522	127.127
	0.95534	112.753		0.77148	251.868		0.89934	134.016
	0.94958	119.512		0.77299	251.358		0.89374	140.608
	0.94899	121.104		0.76841	256.938		0.90266	132.688
	0.95217	118.922		0.76477	261.58		0.90706	129.29
	0.94321	128.89		0.77305	254.299		0.91212	125.234
	0.93203	141.069		0.7729	255.452		0.9187	119.654
	0.92462	149.478		0.76959	259.758		0.92468	114.671
	0.93318	141.917		0.76716	263.187		0.92303	117.32
	0.94333	132.762		0.77516	256.192		0.92234	119.015
	0.94512	131.978		0.77203	260.315		0.93158	110.77
	0.95299	125.11		0.76281	270.541		0.93301	110.339
	0.96277	116.323		0.76206	272.286		0.93139	112.966
	0.96267	117.425		0.76016	275.19		0.93212	113.232
	0.96573	115.364		0.76369	272.661		0.94015	106.202
	0.96594	116.158		0.75899	278.36		0.95204	95.3113
	0.97316	109.931		0.75733	281.016		0.95735	91.0041
	0.96882	115.278		0.76377	275.576		0.95805	91.3043
	0.964	121.095		0.7689	271.446		0.95432	96.0359
	0.95479	131.306		0.76657	274.784		0.94562	105.728
	0.93046	156.636		0.75824	284.108		0.95242	99.9342
	0.90743	180.669		0.7451	298.251		0.95184	101.515
	0.8936	195.493		0.74162	302.727		0.95516	99.1965
	0.89618	193.913		0.74891	296.435		0.95434	101.015
	0.89943	191.667		0.75103	295.323		0.9574	98.9516
	0.90538	186.718		0.7516	295.745		0.95888	98.4687
	0.91406	179.036		0.75129	297.059		0.95266	105.691
	0.92267	171.426		0.74068	308.671		0.96102	98.3329
	0.93148	163.618		0.739	311.354		0.96087	99.4863
	0.93976	156.331		0.74103	310.317		0.9551	106.254
	0.94612	150.979		0.74064	311.707		0.95895	103.397
	0.94847	149.621		0.73604	317.31		0.96724	96.1116
	0.94969	149.405		0.73468	319.666		0.97854	85.8104
	0.94493	155.165		0.74185	313.498		0.98641	78.9442
	0.94117	159.927		0.73857	317.784		0.99188	74.4691
	0.94693	155.164		0.73216	325.191		0.99887	68.4804
	0.95945	143.649		0.72934	329.013		1.01094	57.4126
	0.96444	139.653		0.73763	321.722		1.02545	43.8977
	0.96484	140.252		0.74405	316.302		1.0257	44.654
	0.97604	130.057		0.76738	293.972		1.02655	44.8048
	0.97855	128.55		0.77792	284.434		1.029	43.3516
	0.98102	127.074		0.78063	282.716		1.03143	41.9187
	0.99017	118.929		0.78366	280.694		1.03477	39.5796
	0.99491	115.19		0.78658	278.774		1.03739	37.9603
	0.98825	122.847		0.79324	273.11		1.03661	39.7378
	0.98679	125.301		0.80139	265.957		1.03608	41.2715
	0.99172	121.377		0.80631	262.039		1.05062	27.7344
	1.00705	107.049		0.80797	261.383		1.04645	32.8982
	1.02484	90.2515		0.81518	255.169		1.05152	28.8279
	1.03651	79.5884		0.81796	253.394		1.04775	33.5971
	1.02545	91.6454		0.80986	262.49		1.05602	26.3281
	1.0224	95.6936		0.81416	259.194		1.05644	26.9124
	1.0263	92.7924		0.81711	257.243		1.04911	35.2463
	1.03275	87.3482		0.82225	253.1		1.03584	49.5154
	1.0413	79.7938		0.83059	245.755		1.03475	51.6009
	1.04006	82.0328		0.83471	242.643		1.04173	45.6224
	1.03282	90.2796		0.84372	234.633		1.04491	43.4434
	1.03273	91.3612		0.85755	221.801		1.05186	37.4907
	1.028	97.0929		0.86174	218.612		1.05912	31.2348
	1.03176	94.3364		0.86735	213.999		1.07924	12.1103
	1.04811	78.9879		0.86914	213.214		1.08316	9.18862
	1.04857	79.5235		0.86763	215.717		1.08263	10.7245
	1.04854	80.5583		0.87013	214.221		1.08503	9.32255
	1.038	92.0911		0.87673	208.617		1.09217	3.17652
	1.02497	106.122		0.88482	201.528		1.08703	9.31946
	1.01602	116.074		0.88365	203.705		1.08671	10.6399
	1.02659	106.505		0.88561	202.736		1.08917	9.18019
	1.04007	94.0242		0.87876	210.586		1.08464	14.7144
	1.04797	87.1222		0.88303	207.324		1.084	16.3561
	1.0492	86.8994		0.88253	208.816		1.08657	14.7806
	1.04465	92.4446		0.87316	219.193		1.08027	22.084
	1.05234	85.7598		0.87745	215.904		1.08381	19.5384
	1.05312	85.9721		0.87956	214.792		1.09769	6.66621
	1.05779	82.3008		0.86537	229.984		1.10848	-3.12429
	1.05542	85.673		0.86608	230.266		1.10738	-1.02475
	1.05471	87.3809		0.87089	226.458		1.11027	-2.91434
	1.0573	85.7989		0.87461	223.737		1.1155	-7.14379
	1.06115	82.9416		0.85818	241.165		1.13082	-21.4728
	1.05923	85.8673		0.85242	247.925		1.13925	-28.8987
	1.06425	81.8438		0.85909	242.257		1.13924	-27.8858
	1.07054	76.5563		0.86777	234.578		1.12648	-14.1265
	1.06145	86.6463		0.87141	231.944		1.12074	-7.39182
	1.05252	96.5775		0.87406	230.286		1.12544	-11.0931
	1.04945	100.646		0.88504	220.311		1.12366	-8.30391
	1.06215	88.9461		0.88196	224.39		1.1212	-4.84654
	1.06974	82.3577		0.87114	236.207		1.1263	-8.94468
	1.07893	74.1694		0.87432	234.031		1.12692	-8.57084
	1.08119	72.908		0.86599	243.356		1.12692	-7.56774
	1.08402	71.0775		0.87241	237.939		1.12572	-5.37214
	1.07679	79.3094		0.87964	231.713		1.12292	-1.56387
	1.07529	81.8014		0.87573	236.621		1.11961	2.73972
	1.06859	89.5059		0.87793	235.425		1.12287	0.482623
	1.07398	85.1196		0.87504	239.309		1.12245	1.89782
	1.07938	80.7177		0.86072	254.628		1.12015	5.20021
	1.09171	69.3895		0.84382	272.534		1.12607	0.27872
	1.10458	57.5108		0.83638	280.974		1.13534	-7.9903
	1.10441	58.6836		0.84667	271.679		1.13911	-10.7609
	1.10113	62.9656		0.85445	264.895		1.14651	-17.158
	1.10458	60.518		0.86672	253.631		1.16196	-31.6086
	1.1007	65.3918		0.86019	261.159		1.15763	-26.2795
	1.09716	69.9334		0.86587	256.478		1.15583	-23.4799
	1.10475	63.3466		0.87752	245.828		1.14393	-10.5752
	1.0932	75.8995		0.89957	224.782		1.13125	3.101
	1.08619	83.9025		0.91824	207.11		1.13506	0.291901
	1.07988	91.2163		0.92467	201.684		1.13472	1.62687
	1.08855	83.5499		0.93464	192.713		1.12845	8.90399
	1.09613	76.9695		0.93448	193.873		1.12435	14.0051
	1.09221	81.8897		0.93149	197.862		1.12528	14.0698
	1.08112	93.9725		0.93435	196.002		1.12582	14.5328
	1.06982	106.275		0.94728	184.068		1.12942	11.9293
	1.06516	111.94		0.93963	192.716		1.13235	9.9986
	1.05392	124.174		0.93553	197.815		1.14019	3.16601
	1.0497	129.395		0.93318	201.171		1.13648	7.87534
	1.0562	123.893		0.93282	202.533		1.13558	9.77475
	1.05258	128.52		0.93059	205.756		1.13768	8.67482
	1.03962	142.479		0.93211	205.239		1.14065	6.69905
	1.04143	141.667		0.94385	194.503		1.14339	4.96562
	1.04774	136.354		0.96471	174.637		1.15135	-2.00181
	1.04795	137.149		0.96985	170.504		1.1454	4.94697
	1.04742	138.674		0.97518	166.168		1.14671	4.63805
	1.04484	142.251		0.98564	156.712		1.14547	6.8794
	1.03302	155.079		0.99501	148.335		1.13143	21.9264
	1.01165	177.444		0.99881	145.544		1.12753	26.8204
	1.01537	174.73		1.00423	141.123		1.1278	27.5499
	1.01795	173.146		1.00257	143.779		1.12456	31.7939
	1.02001	172.081		1.00776	139.59		1.12597	31.3859
	1.01049	182.604		1.01597	132.381		1.12875	29.6053
	1.00661	187.486		1.01224	137.113		1.14209	17.2644
	1.00883	186.262		1.01138	138.97		1.15342	6.93146
	1.00167	194.427		1.01376	137.588		1.15147	9.87734
	0.98756	209.535		1.01608	136.272		1.15236	9.99346
	0.98559	212.504		1.01042	142.932		1.15978	3.56899
	0.99179	207.303		1.0066	147.751		1.16478	-0.428488
	1.00825	191.842		1.01095	144.396		1.17699	-11.635
	1.02035	180.75		1.02352	132.826		1.18111	-14.7559
	1.02636	175.74		1.0174	139.945		1.18686	-19.5089
	1.02437	178.726		1.02477	133.575		1.18664	-18.293
	1.02994	174.154		1.03406	125.29		1.18563	-16.2819
	1.0408	164.292		1.03173	128.619		1.18867	-18.3145
	1.03885	167.246		1.01994	141.405		1.18921	-17.8598
	1.03058	176.512		1.00386	158.49		1.18862	-16.2732
	1.01606	192.033		0.99703	166.32		1.18812	-14.7732
	1.00352	205.575		0.99768	166.668		1.19106	-16.7092
	1.00752	202.573		0.99945	165.899		1.20971	-34.3607
	1.0136	197.495		1.00642	159.934		1.21964	-43.2899
	1.02233	189.761		1.01617	151.178		1.21229	-34.9358
	1.03381	179.29		1.01872	149.63		1.21077	-32.4142
	1.03494	179.16		1.02865	140.702		1.21946	-40.1053
	1.03041	184.688		1.03343	136.924		1.22792	-47.5644
	1.04189	174.21		1.03588	135.474		1.22968	-48.3243
	1.05458	162.517		1.04306	129.286		1.24616	-63.8129
	1.06422	153.872		1.03989	133.456		1.25864	-75.2854
	1.05841	160.69		1.03659	137.756		1.25386	-69.5099
	1.05513	164.966		1.0417	133.652		1.2501	-64.7446
	1.05149	169.606		1.05101	125.344		1.24155	-55.1962
	1.05096	171.132		1.06703	110.318		1.2377	-50.3519
	1.04556	177.536		1.08166	96.6902		1.2343	-45.9508
	1.0541	170		1.09434	85.0067		1.23257	-43.2212
	1.06221	162.882		1.09854	81.8104		1.23738	-47.0279
	1.06129	164.802		1.08774	93.6125		1.23461	-43.2593
	1.05063	176.467		1.09149	90.8587		1.23158	-39.2329
	1.04816	179.937		1.09896	84.3902		1.21729	-23.9401
	1.03334	195.755		1.10367	80.6845		1.19936	-5.01149
	1.0199	210.192		1.10303	82.3154		1.19936	-4.01109
	1.0129	218.2		1.10152	84.8307		1.20686	-10.5094
	1.01653	215.564		1.10406	83.291		1.20808	-10.7294
	1.02614	206.96		1.09317	95.184		1.21421	-15.8628
	1.0333	200.795		1.08309	106.262		1.21219	-12.8336
	1.03376	201.334		1.07224	118.106		1.23176	-31.4089
	1.02711	208.99		1.06413	127.22		1.23509	-33.7432
	1.02385	213.25		1.07452	117.825		1.2266	-24.2519
	1.024	214.094		1.0739	119.446		1.22319	-19.8428
	1.03185	207.25		1.07504	119.309		1.22179	-17.443
	1.03757	202.524		1.0614	133.947		1.22325	-17.8955
	1.04368	197.411		1.06524	131.105		1.20945	-3.09784
	1.05333	188.763		1.06836	128.989		1.19098	16.3709
	1.05983	183.265		1.07581	122.537		1.17326	35.0868
	1.05528	188.818		1.09188	107.467		1.15952	49.8321
	1.05685	188.248		1.10402	96.3332		1.14073	69.6243
	1.06393	182.17		1.11124	90.1141		1.14771	63.6453
	1.07258	174.514		1.11878	83.5728		1.14366	68.6869
	1.07467	173.422		1.12735	76.0033		1.14183	71.5208
	1.07107	178.022		1.13514	69.2058		1.14196	72.3961
	1.07041	179.681		1.14476	60.5912		1.14015	75.2061
	1.07438	176.715		1.14098	65.3708		1.14427	72.08
	1.07437	177.729		1.14335	64.0004		1.14552	71.8302
	1.06623	186.864		1.15569	52.6618		1.14949	68.8643
	1.04541	208.682		1.16161	47.7414		1.15345	65.9045
	1.04375	211.348		1.16676	43.5915		1.15609	64.2596
	1.0584	197.697		1.17241	38.9348		1.16493	56.42
	1.07179	185.307		1.17036	41.9934		1.16439	57.9651
	1.06705	191.042		1.17899	34.3569		1.17357	49.7777
	1.06467	194.426		1.18475	29.5991		1.18816	36.1867
	1.07622	183.875		1.17649	38.8614		1.19889	26.4583
	1.08831	172.784		1.16553	50.8178		1.19812	28.2362
	1.09096	171.137		1.15362	63.7279		1.20587	21.4837
	1.08978	173.315		1.16307	55.2786		1.22124	7.1152
	1.08669	177.404		1.16926	50.0875		1.23096	-1.61
	1.07633	188.769		1.17565	44.7023		1.23208	-1.72421
	1.07428	191.818		1.1774	43.9505		1.22734	4.01223
	1.07403	193.069		1.16931	53.0412		1.22331	9.04395
	1.07039	197.705		1.16225	61.0976		1.22833	5.02182
	1.06245	206.649		1.16004	64.3048		1.23589	-1.53591
	1.05606	214.039		1.16837	56.9776		1.24215	-6.79644
	1.04708	224.016		1.18241	43.9421		1.24003	-3.67595
	1.04611	225.983		1.17792	49.4253		1.22795	9.4019
	1.04708	226.013		1.18381	44.5427		1.22214	16.2119
	1.05454	219.555		1.18104	48.3079		1.2229	16.4541
	1.05759	217.508		1.1787	51.6527		1.22284	17.5087
	1.05642	219.674		1.17776	53.589		1.23113	10.2223
	1.06691	210.186		1.1687	63.6529		1.23626	6.09217
	1.05948	218.616		1.17789	55.4645		1.24043	2.91759
	1.06566	213.438		1.19242	41.9255		1.23116	13.1896
	1.07968	200.416		1.19819	37.1616		1.22678	18.5714
	1.08103	200.066		1.19988	36.4732		1.24268	3.67019
	1.08161	200.484		1.19089	46.4636		1.25505	-7.70027
	1.08159	201.51		1.17629	62.0623		1.25079	-2.43842
	1.08333	200.762		1.17012	69.2308		1.23946	9.89001
	1.07376	211.336		1.15781	82.5414		1.22082	29.5351
	1.08424	201.853		1.152	89.3449		1.20543	45.9223
	1.10078	186.313		1.16137	80.9767		1.19426	58.0871
	1.1201	167.999		1.16816	75.1851		1.18934	64.0071
	1.12289	166.205		1.17133	73.0239		1.18876	65.5887
	1.13766	152.435		1.18932	56.0256		1.18954	65.8144
	1.16002	131.073		1.20512	41.229		1.18471	71.6462
	1.17552	116.575		1.2157	31.6451		1.17629	81.0626
	1.19085	102.248		1.21925	29.0984		1.17316	85.1929
	1.1996	94.4919		1.22919	20.1575		1.17668	82.6673
	1.19531	99.7812		1.23238	17.974		1.17804	82.3076
	1.18452	111.58		1.23616	15.1854		1.18837	72.9828
	1.18292	114.176		1.23246	19.8926		1.18537	76.9776
	1.18434	113.751		1.23007	23.2811		1.17364	89.7084
	1.17956	119.537		1.2316	22.7452		1.17779	86.5651
	1.1736	126.5		1.23548	19.8741		1.17877	86.5767
	1.17189	129.209		1.23639	19.9598		1.18769	78.6612
	1.16805	134.046		1.23659	20.7609		1.19067	76.6789
	1.16956	133.531		1.22726	31.0909		1.19718	71.1751
	1.17996	124.135		1.22816	31.194		1.19712	72.2312
	1.19367	111.425		1.23091	29.4394		1.20583	64.5187
	1.19516	110.932		1.23634	25.0076		1.21172	59.631
	1.19925	107.849		1.24261	19.7425		1.22133	51.0216
	1.1995	108.594		1.25346	9.88688		1.22789	45.4589
	1.20096	108.136		1.25592	8.43105		1.2255	48.8526
	1.20839	101.708		1.24313	22.2215		1.22247	52.883
	1.20326	107.834		1.22603	40.3158		1.21921	57.1383
	1.20638	105.716		1.22593	41.4151		1.21554	61.8072
	1.21063	102.464		1.23165	36.7036		1.21259	65.7648
	1.20844	105.655		1.24107	28.2755		1.21282	66.531
	1.20632	108.771		1.25031	20.0419		1.21615	64.2038
	1.21619	99.9038		1.24337	27.9758		1.22686	54.4938
	1.22134	95.76		1.23948	32.8672		1.23516	47.1949
	1.22808	90.0108		1.23401	39.3438		1.23269	50.6608
	1.23372	85.3707		1.22672	47.627		1.23222	52.1316
	1.23781	82.2867		1.21913	56.2206		1.22989	55.4603
	1.24887	72.2277		1.21041	65.942		1.22392	62.4299
	1.25253	69.5701		1.21311	64.2446		1.21687	70.4825
	1.24829	74.8093		1.21165	66.6952		1.20985	78.5033
	1.24255	81.5475		1.20505	74.3013		1.20182	87.5321
	1.24207	83.0299		1.20455	75.7985		1.20015	90.2039
	1.25153	74.5609		1.21178	69.5684		1.18941	101.945
	1.24679	80.3095		1.21395	68.3998		1.18794	104.408
	1.24592	82.1777		1.22172	61.6329		1.17423	119.121
	1.24786	81.24		1.24164	42.7147		1.16591	128.438
	1.24999	80.1076		1.25699	28.3551		1.16654	128.816
	1.25231	78.7843		1.25903	27.3228		1.17638	119.974
	1.25732	74.7716		1.2726	14.7504		1.19361	103.741
	1.25917	73.9217		1.27837	9.97986		1.19659	101.757
	1.24845	85.641		1.28698	2.371		1.19802	101.335
	1.24317	91.922		1.28328	7.06639		1.2047	95.6551
	1.24109	95.0023		1.28975	1.59705		1.21186	89.494
	1.24197	95.1256		1.28955	2.80408		1.22246	79.8889
	1.2427	95.3932		1.28369	9.66358		1.2273	76.0558
	1.24715	91.945		1.28344	10.9107		1.22644	77.9127
	1.25954	80.5555		1.28512	10.2267		1.22183	83.5188
	1.26309	78.0062		1.27898	17.3736		1.22733	79.0198
	1.25028	91.8126		1.28769	9.65748		1.21969	87.6636
	1.24731	95.7846		1.28109	17.2624		1.20924	99.1107
	1.24425	99.8479		1.27197	27.3775		1.21212	97.2288
	1.24041	104.682		1.26704	33.305		1.21565	94.699
	1.23509	111.001		1.2694	31.9508		1.22516	86.1959
	1.24918	97.9159		1.27152	30.8299		1.22791	84.4415
	1.25636	91.7343		1.27006	33.2894		1.22028	93.0665
	1.26811	80.9807		1.26904	35.3118		1.21489	99.4587
	1.28577	64.3219		1.27079	34.555		1.21491	100.439
	1.29831	52.7831		1.26918	37.1653		1.22257	93.7819
	1.29718	54.9152		1.26524	42.1086		1.22509	92.2601
	1.30017	52.9239		1.27769	30.663		1.22615	92.2034
	1.30202	52.0747		1.28595	23.4032		1.22248	96.8693
	1.30366	51.4311		1.28455	25.7959		1.21421	106.141
	1.28263	73.4663		1.27603	35.3177		1.21099	110.358
	1.27038	86.7149		1.27393	38.4217		1.20692	115.428
	1.26031	97.79		1.27993	33.4221		1.20568	117.676
	1.24722	111.878		1.28125	33.099		1.19899	125.357
	1.24697	113.122		1.29099	24.3619		1.20155	123.799
	1.25597	105.129		1.30247	13.8784		1.2102	116.153
	1.25393	108.169		1.30122	16.1294		1.21724	110.111
	1.25115	111.944		1.2982	20.1535		1.22745	100.9
	1.25697	107.124		1.29906	20.2878		1.2295	99.8496
	1.26453	100.566		1.28609	34.2644		1.23048	99.8734
	1.26676	99.3335		1.28246	38.8918		1.21947	111.882
	1.27015	96.9469		1.28157	40.7759		1.21857	113.782
	1.27874	89.3549		1.27767	45.6789		1.2295	103.855
	1.28511	83.9855		1.28146	42.8947		1.2468	87.5468
	1.28111	88.9842		1.29442	30.9344		1.24583	89.5224
	1.2724	98.6958		1.30218	24.1695		1.23254	103.811
	1.28388	88.2108		1.30955	17.8039		1.23096	106.393
	1.29407	79.0246		1.30663	21.7243		1.23453	103.822
	1.28629	87.8071		1.3107	18.6505		1.22758	111.776
	1.27194	103.153		1.30977	20.5791		1.23148	108.867
	1.25542	120.678		1.30565	25.7032		1.20981	131.544
	1.24509	132.008		1.3012	31.1454		1.19906	143.289
	1.2545	123.595		1.30674	26.6144		1.20424	139.115
	1.26914	109.954		1.31358	20.7747		1.21555	128.804
	1.27453	105.57		1.32692	8.43415		1.2187	126.647
	1.28169	99.4032		1.33346	2.88622		1.21452	131.827
	1.29643	85.6617		1.34067	-3.32012		1.2069	140.451
	1.30217	80.9208		1.33399	4.36109		1.20879	139.56
	1.30109	83.0016		1.33357	5.77828		1.22086	128.494
	1.30194	83.1511		1.31447	25.8839		1.2317	118.648
	1.29409	92.0088		1.28932	52.0295		1.23595	115.397
	1.29051	96.5865		1.28387	58.4814		1.23831	114.045
	1.29852	89.5713		1.28379	59.5571		1.24297	110.383
	1.30475	84.3447		1.29596	48.3916		1.24506	109.296
	1.31299	77.1094		1.30609	39.2558		1.25108	104.271
	1.3088	82.2991		1.3178	28.5533		1.27101	85.3441
	1.31094	81.1567		1.33528	12.0708		1.28553	71.818
	1.31018	82.9167		1.3463	2.04826		1.27197	86.3815
	1.30539	88.7043		1.36251	-13.1605		1.26306	96.2913
	1.30438	90.7181		1.35467	-4.32231		1.26338	96.9743
	1.29941	96.6868		1.34536	5.99459		1.26668	94.6758
	1.29779	99.3037		1.3455	6.85132		1.27185	90.5028
	1.29058	107.517		1.34922	4.13054		1.28727	76.0769
	1.26404	135.056		1.35533	-0.982193		1.30318	61.1745
	1.26037	139.726		1.35985	-4.49867		1.29935	66.0061
	1.26682	134.276		1.35871	-2.36389		1.28958	76.7687
	1.27884	123.251		1.35513	2.21661		1.27509	92.2599
	1.30156	101.533		1.35667	1.68194		1.26565	102.703
	1.30764	96.4594		1.36062	-1.27424		1.25461	114.746
	1.31082	94.2722		1.35757	2.77873		1.25059	119.766
	1.3089	97.191		1.3623	-0.950506		1.25904	112.31
	1.30551	101.583		1.36954	-7.19308		1.26273	109.619
	1.29473	113.361		1.36873	-5.37928		1.28289	90.4639
	1.29223	116.865		1.36302	1.33031		1.29804	76.3114
	1.29978	110.312		1.35064	14.7088		1.30663	68.7256
	1.30042	110.672		1.35949	6.85891		1.31152	64.8294
	1.3086	103.496		1.36646	0.893233		1.32366	53.6916
	1.32615	86.949		1.3687	-0.34635		1.32984	48.515
	1.3303	83.7992		1.37452	-5.1685		1.34485	34.4985
	1.33583	79.2653		1.37002	0.328661		1.35728	23.0732
	1.32759	88.5025		1.35958	11.7683		1.36901	12.3438
	1.31955	97.5416		1.35827	14.0761		1.36848	13.8735
	1.30944	108.655		1.35673	16.6247		1.36769	15.6615
	1.30449	114.609		1.34537	28.9812		1.37277	11.5778
	1.30329	116.81		1.33803	37.3186		1.37471	10.6419
	1.29702	124.079		1.34029	36.0631		1.36374	22.6164
	1.29796	124.137		1.34351	33.8402		1.35652	30.8277
	1.30363	119.464		1.34857	29.7844		1.3521	36.2519
	1.31047	113.626		1.35933	20.0221		1.34801	41.3401
	1.31994	105.152		1.37484	5.50863		1.35724	33.1136
	1.34277	83.3262		1.3859	-4.54784		1.36621	25.1386
	1.34524	81.8584		1.38725	-4.89866		1.37188	20.4752
	1.33208	96.0165		1.38372	-0.372607		1.37064	22.7119
	1.33062	98.4723		1.39184	-7.49211		1.36519	29.1575
	1.33597	94.1265		1.39105	-5.70379		1.35784	37.5076
	1.33675	94.3463		1.39404	-7.69079		1.3469	49.4502
	1.34979	82.3053		1.38771	-0.362549		1.33094	66.4133
	1.36514	67.9599		1.38285	5.49753		1.32994	68.4163
	1.37317	60.9264		1.37793	11.4236		1.33713	62.219
	1.37341	61.6867		1.37637	13.9846		1.3365	63.8494
	1.3731	62.998		1.37693	14.4206		1.33349	67.8567
	1.37733	59.7622		1.3874	4.94755		1.33442	67.9358
	1.38065	57.4485		1.39111	2.23891		1.33862	64.7301
	1.37254	66.5532		1.39138	2.96923		1.34299	61.3576
	1.36033	79.7701		1.39825	-2.90251		1.35057	54.7832
	1.34529	95.8063		1.41658	-20.2279		1.34952	56.8346
	1.33907	103.03		1.42013	-22.7759		1.35928	48.0699
	1.33244	110.653		1.41016	-11.8053		1.36373	44.6248
	1.33284	111.254		1.42041	-21.0584		1.37129	38.0614
	1.33306	112.035		1.43413	-33.7815		1.38059	29.7638
	1.33597	110.122		1.45215	-50.8052		1.37329	38.0661
	1.3318	115.295		1.46168	-59.3273		1.36089	51.4636
	1.3225	125.592		1.45608	-52.7336		1.35225	61.0973
	1.321	128.098		1.44586	-41.5132		1.35777	56.5829
	1.31692	133.175		1.4419	-36.5482		1.36639	48.9635
	1.3144	136.691		1.44276	-36.4149		1.36893	47.4171
	1.31925	132.844		1.4282	-20.8541		1.3632	54.154
	1.32885	124.245		1.43087	-22.5199		1.35647	61.8843
	1.33781	116.289		1.43096	-21.6114		1.34871	70.6373
	1.34916	105.935		1.42569	-15.3394		1.34682	73.5278
	1.35735	98.7473		1.42334	-11.9904		1.3426	78.7529
	1.35653	100.564		1.43555	-23.2036		1.34237	79.9832
	1.35763	100.464		1.44624	-32.8948		1.33695	86.4035
	1.36358	95.5107		1.44018	-25.8323		1.34736	76.9944
	1.36496	95.1338		1.43718	-21.8289		1.35483	70.5189
	1.35986	101.237		1.4395	-23.1461		1.36536	60.9866
	1.35535	106.744		1.44595	-28.596		1.36387	63.4782
	1.35414	108.952		1.43988	-21.5255		1.35534	73.014
	1.35303	111.064		1.43793	-18.5795		1.3527	76.6553
	1.35352	111.577		1.44423	-23.8753		1.36961	60.7443
	1.3658	100.3		1.44245	-21.097		1.38104	50.3144
	1.36753	99.5677		1.44331	-20.9557		1.38254	49.812
	1.37906	89.0386		1.43958	-16.227		1.38995	43.4063
	1.39822	70.8732		1.43314	-8.78698		1.39747	36.8771
	1.4069	63.1999		1.43709	-11.7357		1.39293	42.4244
	1.40555	65.542		1.4462	-19.8493		1.38439	51.9569
	1.39837	73.7225		1.45002	-22.6726		1.38045	56.9062
	1.3981	74.9933		1.4441	-15.7497		1.38373	54.6211
	1.39203	82.0694		1.44129	-11.9383		1.38682	52.533
	1.3922	82.8998		1.44887	-18.5234		1.39059	49.7599
	1.40421	71.8857		1.45439	-23.0372		1.38934	52.0164
	1.42401	53.0896		1.45068	-18.3344		1.39421	48.1393
	1.43015	47.9434		1.44831	-14.9594		1.39878	44.5756
	1.42768	51.4158		1.45109	-16.7401		1.39479	49.558
	1.41995	60.1479		1.45282	-17.467		1.39748	47.8728
	1.4198	61.2999		1.45246	-16.1108		1.39903	47.3232
	1.42276	59.3324		1.46551	-28.1568		1.39708	50.2709
	1.42161	61.4806		1.47523	-36.8764		1.3885	59.8537
	1.41487	69.2264		1.49125	-51.9008		1.38369	65.6658
	1.4102	74.8931		1.4974	-57.0492		1.38001	70.3435
	1.40703	79.0659		1.50493	-63.5852		1.38696	64.3876
	1.39039	96.7049		1.50988	-67.5346		1.39319	59.1618
	1.38486	103.231		1.51579	-72.4404		1.40499	48.3612
	1.38189	107.207		1.50229	-57.9439		1.40773	46.6191
	1.3802	109.9		1.50268	-57.3272		1.41259	42.7591
	1.37704	114.06		1.50562	-59.2684		1.4268	29.5539
	1.37372	118.378		1.51281	-65.4579		1.43203	25.3182
	1.37667	116.424		1.51624	-67.8884		1.43478	23.5702
	1.38286	111.237		1.5115	-62.149		1.42766	31.692
	1.3937	101.399		1.49703	-46.6814		1.43217	28.1861
	1.40445	91.6407		1.47801	-26.6597		1.44464	16.7078
	1.41515	81.9482		1.47232	-19.9726		1.45039	11.9637
	1.42641	71.6855		1.47183	-18.4853		1.4442	19.1504
	1.41801	81.0854		1.46801	-13.6629		1.44481	19.5442
	1.42469	75.4025		1.47591	-20.5557		1.44609	19.2576
	1.43015	70.9471		1.48438	-28.0328		1.44622	20.1276
	1.41885	83.2429		1.4923	-34.9543		1.43842	28.9284
	1.41539	87.7024		1.50087	-42.5236		1.4316	36.7465
	1.42402	80.0802		1.50109	-41.7373		1.42346	45.8943
	1.42777	77.322		1.50861	-48.264		1.4244	45.9497
	1.43067	75.4206		1.50509	-43.7373		1.42084	50.5116
	1.43535	71.7419		1.50341	-41.0636		1.41921	53.1423
	1.44029	67.8082		1.504	-40.6544		1.41662	56.7277
	1.43379	75.3053		1.50426	-39.9068		1.41938	54.9723
	1.4225	87.5925		1.51153	-46.1795		1.42362	51.7315
	1.40713	103.962		1.519	-52.6488		1.41786	58.4913
	1.40844	103.659		1.51173	-44.3806		1.40985	67.5031
	1.41879	94.3095		1.50619	-37.8441		1.40015	78.1977
	1.42743	86.6649		1.50996	-40.6068		1.40267	76.6849
	1.42781	87.2895		1.50396	-33.6091		1.40795	72.4058
	1.4229	93.1978		1.50822	-36.8664		1.41011	71.2404
	1.42371	93.3863		1.50077	-28.4173		1.41661	65.7394
	1.42089	97.2049		1.50259	-29.2437		1.42259	60.7627
	1.42719	91.9061		1.50223	-27.8848		1.42753	56.8247
	1.42925	90.846		1.50585	-30.5006		1.42961	55.7449
	1.42254	98.5586		1.51949	-43.1406		1.43821	48.1448
	1.4184	103.694		1.52362	-46.2675		1.44046	46.8878
	1.42324	99.8514		1.5275	-49.148		1.44001	48.3458
	1.43553	88.5668		1.53587	-56.5219		1.44045	48.9055
	1.44966	75.4368		1.53945	-59.0967		1.45371	36.6438
	1.45724	68.8513		1.53892	-57.5695		1.46374	27.6094
	1.45799	69.1018		1.53724	-54.8878		1.46761	24.7455
	1.46779	60.3055		1.53029	-46.9394		1.46079	32.5592
	1.47581	53.2826		1.53253	-48.1841		1.46413	30.2169
	1.49024	39.8589		1.52918	-43.8303		1.46797	27.3788
	1.49904	32.0511		1.5472	-60.8477		1.45676	39.5954
	1.5017	30.3977		1.56273	-75.383		1.45551	41.8398
	1.50373	29.3673		1.56739	-79.0376		1.46478	33.5722
	1.5159	18.1972		1.56363	-74.2786		1.46884	30.5079
	1.50624	28.8577		1.55869	-68.3438		1.47195	28.4063
	1.49468	41.4115		1.54983	-58.483		1.47069	30.664
	1.48878	48.3139		1.552	-59.6537		1.47923	23.1253
	1.49201	46.0868		1.55338	-60.0283		1.47664	26.715
	1.47946	59.6367		1.55453	-60.1812		1.48034	24.0077
	1.47393	66.1641		1.55178	-56.4313		1.49007	15.2772
	1.46598	75.1182		1.54526	-48.9086		1.49166	14.6954
	1.47078	71.3131		1.5381	-40.7494		1.48037	26.9845
	1.48236	60.7357		1.5237	-25.3503		1.47087	37.4854
	1.48217	61.9281		1.51451	-15.1611		1.4719	37.4473
	1.48009	65.0079		1.50213	-1.78124		1.47875	31.6015
	1.4734	72.6969		1.49128	10.0681		1.48055	30.7987
	1.4632	83.8955		1.49716	5.19039		1.48214	30.2108
	1.4652	82.8934		1.49523	8.12463		1.48673	26.6184
	1.46346	85.6344		1.4839	20.4531		1.49605	18.2987
	1.4706	79.4915		1.48549	19.8645		1.49539	19.9613
	1.47243	78.6693		1.48541	20.9364		1.49021	26.1428
	1.46494	87.1583		1.48262	24.7346		1.48259	34.761
	1.45177	101.326		1.48916	19.1849		1.46704	51.3124
	1.43687	117.225		1.48221	27.1363		1.45729	62.0618
	1.43706	118.036		1.47482	35.5332		1.45389	66.4596
	1.44003	116.064		1.4783	33.0515		1.46165	59.7042
	1.43632	120.774		1.47465	37.7038		1.45932	63.0282
	1.45182	106.273		1.48035	32.9981		1.45873	64.6168
	1.47352	85.5723		1.48606	28.2879		1.45568	68.6744
	1.48057	79.5276		1.49271	22.6382		1.46221	63.1381
	1.48296	78.135		1.49316	23.1908		1.4675	58.8466
	1.47846	83.6318		1.49043	26.9176		1.48109	46.2614
	1.48413	78.9656		1.48244	35.9137		1.49338	34.9738
	1.49409	70.0035		1.47612	43.2279		1.50251	26.8436
	1.51501	50.0894		1.46711	53.2398		1.50517	25.1782
	1.5209	45.1958		1.46148	59.8686		1.51971	11.641
	1.51734	49.7514		1.45575	66.5963		1.53027	2.08374
	1.51709	51.008		1.45774	65.6085		1.53713	-3.78051
	1.52689	42.2012		1.46494	59.4112		1.5368	-2.44881
	1.53876	31.333		1.47492	50.4308		1.53245	2.90462
	1.53721	33.8887		1.48524	41.1146		1.522	14.3533
	1.53997	32.1224		1.49352	33.8251		1.52843	8.91729
	1.5414	31.6998		1.49395	34.3999		1.53232	6.02679
	1.52914	44.9532		1.49121	38.1357		1.53213	7.22154
	1.52742	47.6714		1.48579	44.5552		1.53854	1.81435
	1.52351	52.5837		1.49572	35.6346		1.55299	-11.6373
	1.52956	47.5399		1.51037	21.9767		1.54669	-4.33377
	1.54201	36.0811		1.52135	12.0005		1.53824	5.11375
	1.54401	35.0873		1.5342	0.15319		1.5334	10.9529
	1.55064	29.4585		1.53424	1.10475		1.52753	17.8225
	1.5594	21.6968		1.52621	10.1397		1.52212	24.2353
	1.56195	20.1464		1.52986	7.4851		1.51976	27.5902
	1.55791	25.1847		1.53101	7.33752		1.52313	25.2201
	1.56216	21.9395		1.53716	2.1909		1.53436	14.9914
	1.56367	21.4295		1.54631	-5.95685		1.53651	13.8404
	1.56096	25.1333		1.55034	-8.98664		1.54412	7.23513
	1.55078	36.3144		1.54371	-1.36177		1.55195	0.396567
	1.54849	39.6017		1.54694	-3.58847		1.54723	6.12029
	1.55423	34.8642		1.54664	-2.2863		1.55621	-1.8581
	1.55083	39.2686		1.54829	-2.9421		1.55073	4.62204
	1.54686	44.2329		1.55467	-8.32474		1.53301	23.3439
	1.53122	60.8793		1.56561	-18.26		1.52991	27.4366
	1.51994	73.1511		1.57498	-26.6259		1.54057	17.7842
	1.51972	74.3777		1.56991	-20.5648		1.55381	5.53845
	1.50723	87.8641		1.56886	-18.5091		1.56919	-8.83859
	1.49852	97.5736		1.56291	-11.5635		1.58062	-19.2686
	1.49852	98.5784		1.5589	-6.5508		1.58551	-23.1556
	1.4889	109.2		1.55311	0.244263		1.59374	-30.3889
	1.48154	117.556		1.54664	7.71159		1.60112	-36.7718
	1.48439	115.703		1.54523	10.1192		1.61062	-45.2733
	1.49119	109.901		1.53731	19.0402		1.61181	-45.462
	1.48985	112.246		1.52822	29.1325		1.61792	-50.5724
	1.48498	118.12		1.53381	24.5409		1.62361	-55.2572
	1.48119	122.906		1.52553	33.8215		1.61719	-47.8425
	1.47134	133.752		1.53408	26.2684		1.62011	-49.76
	1.46124	144.858		1.5334	27.9509		1.62335	-51.9995
	1.45897	148.129		1.53367	28.6766		1.62533	-52.9833
	1.46419	143.909		1.53276	30.5946		1.61717	-43.8206
	1.46967	139.424		1.53162	32.7287		1.60494	-30.5861
	1.46319	146.906		1.52966	35.6916		1.60205	-26.7013
	1.47884	132.256		1.52908	37.2742		1.59812	-21.77
	1.49257	119.529		1.53336	33.9885		1.59653	-19.1775
	1.50346	109.632		1.53829	30.0552		1.5908	-12.4448
	1.50302	111.072		1.54816	21.191		1.59213	-12.7751
	1.4995	115.6		1.55076	19.5915		1.5988	-18.4503
	1.50512	110.977		1.55294	18.4094		1.60125	-19.8995
	1.50084	116.253		1.56023	12.1175		1.60477	-22.4219
	1.49651	121.589		1.56242	10.9249		1.60849	-25.1391
	1.4922	126.892		1.55245	21.902		1.60886	-24.5056
	1.49361	126.487		1.53829	37.0628		1.60898	-23.624
	1.48757	133.525		1.53412	42.2271		1.6058	-19.4526
	1.48799	134.101		1.53278	44.57		1.60232	-14.9714
	1.49468	128.415		1.53365	44.7029		1.6102	-21.8452
	1.48258	141.512		1.54545	33.8998		1.61885	-29.5014
	1.48846	136.631		1.55006	30.2905		1.63321	-42.8567
	1.48847	137.627		1.54772	33.6276		1.63369	-42.3353
	1.49439	132.704		1.54399	38.3557		1.64117	-48.8166
	1.50151	126.589		1.5427	40.6488		1.63977	-46.4137
	1.50143	127.669		1.54681	37.5388		1.64031	-45.9583
	1.50411	125.988		1.556	29.3517		1.64021	-44.8606
	1.50252	128.58		1.55516	31.1856		1.63334	-36.9934
	1.49987	132.23		1.5615	25.8513		1.6229	-25.5525
	1.4962	136.894		1.56416	24.1933		1.61886	-20.5113
	1.50086	133.236		1.56626	23.09		1.61879	-19.4432
	1.50706	128.032		1.55885	31.5022		1.62719	-26.8349
	1.50491	131.182		1.55774	33.6066		1.6322	-30.8462
	1.5139	123.196		1.55394	38.4132		1.62797	-25.6187
	1.52465	113.445		1.54711	46.2411		1.63081	-27.4606
	1.53405	105.041		1.53891	55.4389		1.63492	-30.5649
	1.54249	97.6056		1.52593	69.4216		1.63741	-32.0555
	1.5444	96.6925		1.51783	78.5165		1.63875	-32.4001
	1.54464	97.4584		1.52313	74.2172		1.63779	-30.4396
	1.5579	85.1951		1.51893	79.4208		1.63982	-31.4669
	1.56538	78.7159		1.5204	78.9544		1.64685	-37.4975
	1.56448	80.6122		1.51761	82.7356		1.64405	-33.7001
	1.57047	75.6287		1.49671	104.638		1.65361	-42.2537
	1.56588	81.2156		1.49741	104.937		1.65139	-39.041
	1.55834	89.7587		1.50065	102.698		1.64953	-36.1817
	1.56641	82.6869		1.5055	98.8482		1.66353	-49.1827
	1.58068	69.4183		1.50986	95.4885		1.66737	-52.0231
	1.58581	65.2864		1.50828	98.074		1.68652	-70.1699
	1.58474	67.3552		1.5115	95.8472		1.69697	-79.6137
	1.57647	76.627		1.51131	97.0418		1.69773	-79.3745
	1.57622	77.8751		1.50288	106.473		1.69488	-75.5282
	1.59214	62.9568		1.49203	118.324		1.6876	-67.2513
	1.6018	54.2934		1.49436	116.993		1.69399	-72.6397
	1.60333	53.7693		1.50053	111.817		1.6996	-77.2468
	1.59932	58.7771		1.51025	103.103		1.69307	-69.7218
	1.60926	49.8337		1.49908	115.274		1.68871	-64.3603
	1.61197	48.1229		1.49808	117.267		1.67636	-51.0123
	1.61594	45.1544		1.49644	119.908		1.66076	-34.4099
	1.61286	49.2337		1.50303	114.322		1.65883	-31.476
	1.59365	69.4413		1.51596	102.394		1.67096	-42.6081
	1.58801	76.0895		1.52454	94.8052		1.68495	-55.5956
	1.58388	81.2193		1.52528	95.0701		1.7018	-71.452
	1.57494	91.1523		1.52142	99.9278		1.7164	-85.05
	1.57593	91.1701		1.52439	97.9638		1.71763	-85.2784
	1.57344	94.6513		1.53372	89.6336		1.70692	-73.5671
	1.57139	97.7042		1.54079	83.5574		1.69867	-64.3171
	1.58095	89.1458		1.54466	80.6912		1.68454	-49.191
	1.59129	79.8034		1.56032	66.0344		1.66785	-31.5026
	1.5831	89.0001		1.57566	51.6863		1.67608	-38.7303
	1.58005	93.0482		1.5765	51.85		1.67485	-36.4952
	1.58316	90.9332		1.57958	49.7685		1.67354	-34.1894
	1.58687	88.2296		1.56898	61.3736		1.67521	-34.8608
	1.58693	89.1658		1.55305	78.303		1.66869	-27.3368
	1.58534	91.7516		1.54109	91.2592		1.66472	-22.3672
	1.59435	83.7456		1.53733	96.0197		1.66516	-21.8092
	1.59236	86.739		1.5426	91.752		1.66954	-25.1866
	1.59358	86.5168		1.55068	84.6741		1.67234	-26.9848
	1.60825	72.8415		1.57119	65.1631		1.6755	-29.1486
	1.61169	70.4029		1.5786	58.7492		1.68447	-37.1233
	1.61375	69.3486		1.57921	59.1425		1.69505	-46.6991
	1.60856	75.5341		1.57023	69.118		1.69523	-45.8835
	1.61403	71.0701		1.56217	78.183		1.67833	-27.9804
	1.60761	78.4857		1.56108	80.2674		1.67635	-25.0012
	1.59853	88.5632		1.56479	77.5575		1.67066	-18.3084
	1.60073	87.3616		1.57659	66.7569		1.66536	-12.0065
	1.61149	77.6094		1.57797	66.3787		1.65942	-5.06918
	1.61837	71.7246		1.57156	73.7909		1.66439	-9.03656
	1.60417	86.9212		1.57551	70.8431		1.66764	-11.2856
	1.59818	93.9117		1.57728	70.0736		1.67321	-15.8565
	1.5972	95.8918		1.57912	69.2276		1.68799	-29.6383
	1.59474	99.3563		1.56537	83.9811		1.6949	-35.5532
	1.61086	84.2317		1.54624	104.108		1.70152	-41.1639
	1.63108	65.0187		1.54026	111.093		1.71783	-56.4761
	1.64421	52.8842		1.53854	113.807		1.7249	-62.5437
	1.64146	56.6315		1.54577	107.577		1.72643	-63.074
	1.63347	65.6226		1.55552	98.8333		1.72334	-58.984
	1.63512	64.9719		1.56613	89.2153		1.72351	-58.163
	1.63679	64.3012		1.58069	75.6562		1.72179	-55.4404
	1.63149	70.6056		1.5931	64.2529		1.70587	-38.5148
	1.62435	78.7502		1.59739	60.9556		1.68719	-18.8387
	1.61488	89.212		1.59318	66.1692		1.67047	-1.12247
	1.61229	92.807		1.57598	84.3707		1.66532	5.03345
	1.6021	103.997		1.56673	94.6207		1.65325	18.1063
	1.59452	112.571		1.56606	96.2882		1.64976	22.5885
	1.59015	117.949		1.56687	96.4832		1.64352	29.836
	1.58171	127.381		1.57934	85.013		1.63625	38.1008
	1.58442	125.675		1.58523	80.1184		1.63311	42.2368
	1.58537	125.727		1.59591	70.4358		1.61608	60.2711
	1.59339	118.703		1.59447	72.8823		1.59035	86.9998
	1.58851	124.583		1.58338	84.9681		1.59252	85.8338
	1.57538	138.718		1.58404	85.307		1.61176	67.5919
	1.56394	151.152		1.59541	74.9415		1.61582	64.5282
	1.55657	159.529		1.59661	74.741		1.61608	65.2703
	1.55104	166.057		1.58706	85.2863		1.61548	66.8666
	1.55206	166.032		1.59211	81.2445		1.62392	59.4322
	1.55651	162.587		1.59141	82.9422		1.62572	58.6266
	1.56424	155.852		1.59067	84.6779		1.6205	64.8494
	1.57002	151.078		1.58539	90.962		1.62678	59.5668
	1.58007	142.029		1.58538	91.9671		1.62996	57.3909
	1.58352	139.575		1.57818	100.169		1.64348	44.8729
	1.57214	151.956		1.5774	101.945		1.65158	37.7695
	1.56314	161.953		1.5842	96.1519		1.66038	29.9732
	1.5625	163.598		1.59043	90.923		1.67184	19.5075
	1.56772	159.378		1.60887	73.4831		1.68673	5.62032
	1.57554	152.557		1.61403	69.3221		1.68567	7.68082
	1.58424	144.856		1.6214	62.9493		1.68213	12.2259
	1.59063	139.463		1.62705	58.2963		1.69024	5.10748
	1.58852	142.571		1.62335	62.9981		1.69288	3.46959
	1.60158	130.513		1.6104	76.9495		1.70896	-11.6123
	1.6118	121.299		1.60948	78.8732		1.718	-19.6476
	1.62743	106.667		1.60845	80.8989		1.71538	-16.0235
	1.63081	104.287		1.61771	72.6426		1.7203	-19.949
	1.63457	101.524		1.62371	67.6362		1.72373	-22.3805
	1.64909	88.0035		1.63187	60.4778		1.72474	-22.3899
	1.65636	81.7348		1.63372	59.6277		1.73804	-34.6929
	1.65408	85.0139		1.62708	67.2664		1.75152	-47.1669
	1.64533	94.7612		1.62699	68.3599		1.75492	-49.5727
	1.64796	93.1311		1.635	61.3481		1.74305	-36.6973
	1.6367	105.393		1.63648	60.8724		1.73641	-29.0547
	1.63462	108.48		1.64195	56.3981		1.72878	-20.4243
	1.6359	108.192		1.64476	54.5856		1.72923	-19.8788
	1.6489	96.1955		1.64838	51.9719		1.72919	-18.8425
	1.6405	105.596		1.64743	53.9166		1.7306	-19.2494
	1.63836	108.737		1.63719	65.162		1.73176	-19.4121
	1.64458	103.516		1.63154	71.8139		1.72262	-9.26681
	1.64403	105.064		1.63473	69.6236		1.71282	1.52878
	1.63945	110.641		1.6357	69.6479		1.7017	13.6475
	1.63751	113.584		1.63845	67.9004		1.68982	26.5295
	1.63309	119.007		1.6508	56.554		1.67285	44.4976
	1.6264	126.699		1.65519	53.1557		1.66199	56.3637
	1.62471	129.382		1.65467	54.676		1.66829	51.0626
	1.62204	133.055		1.6507	59.6514		1.6863	34.0509
	1.62563	130.47		1.6509	60.4503		1.68525	36.1047
	1.64233	114.768		1.66789	44.4559		1.68178	40.5728
	1.65096	107.137		1.66997	43.3832		1.68825	35.1019
	1.66454	94.5572		1.67241	41.9386		1.70997	14.3814
	1.67407	86.0264		1.66963	45.7231		1.71306	12.2941
	1.67185	89.2449		1.6683	48.0461		1.70207	24.2855
	1.67549	86.6065		1.67135	45.9994		1.69199	35.3603
	1.67305	90.0493		1.68417	34.1757		1.693	35.3511
	1.66237	101.726		1.69177	27.5767		1.69501	34.3457
	1.65288	112.213		1.69556	24.7942		1.70448	25.8698
	1.66081	105.281		1.70138	19.9721		1.71674	14.6153
	1.6599	107.194		1.70743	14.9178		1.72608	6.2668
	1.64046	127.64		1.7066	16.7473		1.73903	-5.67869
	1.64217	126.923		1.71177	12.5821		1.74716	-12.813
	1.6422	127.894		1.71627	9.07478		1.75689	-21.5402
	1.64038	130.717		1.71439	11.9619		1.76375	-27.3974
	1.64548	126.618		1.72648	0.874573		1.76057	-23.2142
	1.64252	130.576		1.73527	-6.91749		1.75985	-21.5012
	1.63997	134.126		1.73174	-2.39333		1.76108	-21.7248
	1.62846	146.634		1.71926	11.0947		1.77014	-29.793
	1.60658	169.516		1.71509	16.2586		1.77358	-32.2328
	1.59837	178.724		1.71706	15.2944		1.76623	-23.8818
	1.5998	178.296		1.72577	7.57706		1.75926	-15.9103
	1.60976	169.335		1.73402	0.330685		1.75553	-11.1825
	1.62636	153.738		1.73262	2.72898		1.74746	-2.10875
	1.62925	151.849		1.72957	6.78057		1.74069	5.65731
	1.61827	163.822		1.72946	7.88697		1.73602	11.3345
	1.61034	172.759		1.73671	1.64467		1.72801	20.3408
	1.60505	179.042		1.74195	-2.59559		1.73015	19.2048
	1.60528	179.812		1.73913	1.21824		1.72817	22.1835
	1.60945	176.644		1.74322	-1.87179		1.71987	31.4829
	1.61053	176.563		1.75792	-15.5706		1.70732	45.0345
	1.62087	167.229		1.75696	-13.6087		1.70305	50.3058
	1.62884	160.26		1.7486	-4.25131		1.70976	44.5915
	1.64884	141.259		1.74241	2.94277		1.71073	44.6169
	1.65228	138.817		1.74081	5.54257		1.71272	43.6289
	1.64272	149.375		1.738	9.35307		1.72642	30.9314
	1.62648	166.611		1.73634	12.0088		1.7333	25.0514
	1.62984	164.259		1.73704	12.3109		1.73517	24.1818
	1.63536	159.731		1.7474	2.94785		1.73201	28.341
	1.63816	157.931		1.75829	-6.93785		1.739	22.3546
	1.64477	152.329		1.76569	-13.344		1.74191	20.4425
	1.65677	141.323		1.77327	-19.9184		1.73693	26.4248
	1.66606	133.035		1.77306	-18.7086		1.73363	30.7192
	1.67966	120.439		1.7699	-14.5455		1.72791	37.4426
	1.6883	112.796		1.76582	-9.47199		1.72588	40.4695
	1.69918	102.913		1.75934	-1.98591		1.73504	32.3149
	1.70527	97.8244		1.75049	7.86039		1.74181	26.5412
	1.71333	90.7652		1.75444	4.91447		1.74041	28.9402
	1.7246	80.4965		1.76005	0.301678		1.73244	37.9163
	1.73642	69.6777		1.76591	-4.56049		1.74063	30.7217
	1.73921	67.8828		1.76405	-1.7041		1.75855	13.8064
	1.74228	65.8173		1.76051	2.84349		1.77976	-6.41007
	1.75279	56.3018		1.76017	4.17679		1.79418	-19.8247
	1.76795	42.1448		1.7649	0.447439		1.79933	-23.9832
	1.76507	46.0256		1.77243	-6.08172		1.80728	-30.9288
	1.76728	44.8191		1.77922	-11.8733		1.82538	-48.0239
	1.77417	38.927		1.79767	-29.3154		1.83313	-54.7752
	1.76856	45.5403		1.79909	-29.7395		1.8341	-54.7471
	1.75563	59.4646		1.80291	-32.5554		1.84	-59.6511
	1.74425	71.8497		1.81274	-41.3874		1.84156	-60.2103
	1.7355	81.5965		1.80985	-37.4994		1.8491	-66.7472
	1.72855	89.5486		1.80788	-34.5328		1.85548	-72.127
	1.73273	86.3628		1.80719	-32.8357		1.86782	-83.4654
	1.73835	81.7473		1.81236	-37.0123		1.87849	-93.1407
	1.738	83.1004		1.81665	-40.2962		1.88608	-99.7321
	1.74597	76.1265		1.82603	-48.6799		1.89046	-103.111
	1.75242	70.6734		1.8274	-49.0453		1.89568	-107.329
	1.75383	70.268		1.82219	-42.8444		1.88955	-100.198
	1.76099	64.1104		1.81354	-33.1952		1.88431	-93.9631
	1.77172	54.3783		1.80857	-27.2247		1.87802	-86.6665
	1.7625	64.5967		1.79876	-16.4137		1.88313	-90.7828
	1.73901	89.0835		1.78044	2.91471		1.88893	-95.5742
	1.73973	89.3698		1.77109	13.2623		1.88377	-89.4232
	1.73927	90.825		1.77289	12.4585		1.87399	-78.6405
	1.73946	91.6328		1.7783	8.04651		1.87205	-75.7032
	1.73858	93.5156		1.78219	5.15695		1.87127	-73.9159
	1.73327	99.8249		1.78622	2.12854		1.86155	-63.1969
	1.72133	112.768		1.79236	-3.00975		1.85949	-60.135
	1.71693	118.17		1.79075	-0.401073		1.85875	-58.3981
	1.70898	127.114		1.78904	2.30789		1.85659	-55.2359
	1.70795	129.15		1.78898	3.37004		1.85039	-48.0409
	1.70181	136.29		1.79209	1.26455		1.8376	-34.251
	1.70754	131.56		1.79362	0.734035		1.83442	-30.0735
	1.71028	129.817		1.79549	-0.135413		1.8313	-25.9513
	1.70664	134.454		1.80736	-11.0071		1.82814	-21.788
	1.71493	127.164		1.81882	-21.4704		1.8321	-24.7461
	1.71915	123.949		1.82124	-22.8947		1.84439	-36.041
	1.71837	125.721		1.82707	-27.725		1.85189	-42.5428
	1.72497	120.13		1.82096	-20.6124		1.84405	-33.696
	1.72852	117.576		1.81784	-16.4915		1.83173	-20.3761
	1.73773	109.361		1.80429	-1.94494		1.82146	-9.106
	1.73642	111.677		1.802	1.34948		1.82494	-11.5865
	1.73445	114.641		1.80618	-1.83074		1.82469	-10.3406
	1.73158	118.519		1.80841	-3.06211		1.82054	-5.18648
	1.72867	122.428		1.80874	-2.39105		1.81952	-3.1735
	1.73038	121.719		1.79772	9.63375		1.81691	0.438784
	1.73634	116.754		1.78905	19.3011		1.82268	-4.32502
	1.75083	103.268		1.79113	18.2212		1.82446	-5.10906
	1.76309	92.0076		1.80362	6.73192		1.82958	-9.23111
	1.77167	84.4278		1.81387	-2.51901		1.8379	-16.5491
	1.77568	81.4194		1.8265	-14.1467		1.83881	-16.4564
	1.79061	67.4836		1.83077	-17.4167		1.83323	-9.8816
	1.80914	49.9555		1.81217	2.18342		1.82931	-4.95807
	1.81923	40.8626		1.80576	9.58994		1.84016	-14.8101
	1.81564	45.4569		1.79772	18.6265		1.84829	-21.9368
	1.81224	49.8547		1.79508	22.2736		1.85443	-27.0825
	1.80744	55.6529		1.79189	26.4643		1.87199	-43.636
	1.81321	50.8866		1.79334	26.0143		1.87141	-42.0595
	1.81957	45.5226		1.79398	26.3688		1.85728	-26.9316
	1.83471	31.3878		1.78613	35.2179		1.84538	-14.0245
	1.84939	17.7051		1.78087	41.4815		1.83711	-4.76101
	1.85125	16.8464		1.79157	31.7842		1.83683	-3.47531
	1.84924	19.8573		1.79961	24.7384		1.83141	2.94078
	1.85268	17.4178		1.8019	23.4509		1.83221	3.13856
	1.86152	9.5766		1.80789	18.4623		1.83967	-3.31658
	1.87391	-1.81685		1.80404	23.3078		1.84809	-10.734
	1.89004	-16.9419		1.7968	31.5539		1.85167	-13.3177
	1.88945	-15.3565		1.77859	50.7638		1.85561	-16.2547
	1.89157	-16.4791		1.77939	50.9626		1.86364	-23.2886
	1.89097	-14.8744		1.79181	39.542		1.86742	-26.0693
	1.89045	-13.3555		1.79755	34.7986		1.85532	-12.9636
	1.88535	-7.25823		1.81083	22.5211		1.84303	0.322721
	1.87415	4.94749		1.81616	18.1874		1.83681	7.54225
	1.86751	12.5897		1.81986	15.4938		1.83835	6.99702
	1.85905	22.0429		1.82301	13.3398		1.83441	11.9424
	1.8582	23.9004		1.82166	15.6929		1.82669	20.6632
	1.85373	29.3683		1.82658	11.7733		1.82122	27.1344
	1.85078	33.3132		1.834	5.35014		1.81967	29.6838
	1.8316	53.491		1.84356	-3.21058		1.83317	17.1783
	1.82488	61.2117		1.84784	-6.48677		1.83751	13.8413
	1.83099	56.1012		1.84135	0.996266		1.8404	11.9511
	1.84254	45.5519		1.83866	4.69142		1.84489	8.4615
	1.84174	47.3558		1.83069	13.6604		1.83541	18.9436
	1.83978	50.3127		1.82471	20.635		1.81962	35.7362
	1.83772	53.3711		1.81419	32.1602		1.7997	56.6481
	1.84194	50.156		1.81194	35.4113		1.79631	61.0453
	1.85871	34.3902		1.81367	34.6806		1.80435	54.0025
	1.86109	33.0088		1.81218	37.1729		1.80013	59.2254
	1.86898	26.118		1.80686	43.4931		1.80316	57.1961
	1.87159	24.5071		1.80752	43.8323		1.8008	60.5548
	1.8763	20.7914		1.80491	47.4379		1.80083	61.5225
	1.86612	31.9752		1.79691	56.438		1.81198	51.3669
	1.85213	46.9642		1.79284	61.5057		1.82762	36.7315
	1.84126	58.8368		1.79313	62.2194		1.83156	33.787
	1.83176	69.3343		1.79717	59.1811		1.82315	43.1966
	1.8227	79.3987		1.81161	45.7371		1.81484	52.513
	1.82473	78.3672		1.80921	49.1411		1.80427	64.0826
	1.83223	71.8694		1.80036	58.9935		1.80375	65.6034
	1.83735	67.7424		1.80095	59.4038		1.80587	64.4795
	1.82817	77.9217		1.79572	65.6251		1.81831	53.0406
	1.82036	86.7403		1.79369	68.6553		1.83597	36.3817
	1.82002	88.0743		1.79991	63.441		1.84665	26.7036
	1.81084	98.2507		1.80759	56.7615		1.84712	27.2357
	1.79754	112.557		1.81265	52.7019		1.84363	31.7245
	1.79524	115.852		1.81804	48.3097		1.84284	33.5129
	1.79772	114.378		1.80311	64.2402		1.8375	39.855
	1.78361	129.484		1.80054	67.8088		1.82712	51.2313
	1.77813	135.966		1.79887	70.4812		1.82385	55.5051
	1.76951	145.59		1.79753	72.8213		1.81682	63.527
	1.76291	153.19		1.80688	64.4717		1.80751	73.8383
	1.76191	155.187		1.81037	61.9839		1.79835	83.9998
	1.7701	147.995		1.81684	56.506		1.80232	81.0361
	1.77732	141.775		1.8187	55.651		1.80256	81.7951
	1.78054	139.553		1.81232	63.0283		1.80683	78.5215
	1.78439	136.71		1.80348	72.8721		1.81157	74.7855
	1.78716	134.937		1.79532	82.034		1.81823	69.1202
	1.78219	140.906		1.79569	82.6597		1.83314	55.2098
	1.78895	135.145		1.80609	73.2621		1.85053	38.8202
	1.79346	131.64		1.82116	59.1935		1.85705	33.3035
	1.79092	135.175		1.8101	71.2501		1.85858	32.7739
	1.79583	131.261		1.80038	81.966		1.8634	28.9506
	1.79641	131.682		1.80142	81.9319		1.86542	27.93
	1.80723	121.87		1.80153	82.8198		1.8689	25.4488
	1.81815	111.946		1.79616	89.187		1.86454	30.8094
	1.81944	111.657		1.78676	99.5884		1.85788	38.4677
	1.81364	118.458		1.7804	106.953		1.85717	40.1775
	1.8089	124.196		1.76515	123.201		1.84124	57.1146
	1.80057	133.53		1.75032	139.033		1.83369	65.6623
	1.80669	128.401		1.74235	148.002		1.84318	57.168
	1.80499	131.107		1.73757	153.779		1.84964	51.7109
	1.79764	139.455		1.73648	155.868		1.85653	45.8251
	1.78613	151.965		1.73814	155.209		1.84784	55.5138
	1.78115	157.942		1.74544	148.905		1.83096	73.3951
	1.78517	154.928		1.75689	138.456		1.81403	91.3197
	1.79174	149.36		1.75636	139.992		1.81027	96.0808
	1.78956	152.532		1.75996	137.385		1.80892	98.4321
	1.78555	157.543		1.76818	130.168		1.8156	92.7508
	1.78702	157.08		1.78539	113.963		1.82081	88.5409
	1.78167	163.428		1.79921	101.138		1.83669	73.6661
	1.77261	173.488		1.80379	97.562		1.84962	61.7333
	1.76857	178.53		1.7959	106.453		1.85265	59.7022
	1.77155	176.547		1.78	123.348		1.86186	51.4869
	1.78406	165.033		1.77657	127.782		1.87458	39.7675
	1.7856	164.493		1.78055	124.797		1.87786	37.4901
	1.78764	163.453		1.77998	126.37		1.8708	45.5559
	1.7863	165.795		1.76819	139.156		1.86356	53.7872
	1.79038	162.719		1.74924	159.109		1.86512	53.2363
	1.79014	163.956		1.74926	160.085		1.86512	54.2305
	1.7837	171.399		1.75052	159.826		1.87093	49.4175
	1.79039	165.703		1.7444	166.954		1.86762	53.7327
	1.7888	168.293		1.74721	165.14		1.87085	51.501
	1.79	168.092		1.74602	167.335		1.86248	60.8704
	1.7985	160.593		1.74653	167.824		1.86857	55.7816
	1.81416	145.939		1.75415	161.198		1.88328	42.074
	1.81405	147.048		1.75385	162.495		1.89007	36.2822
	1.81413	147.963		1.76097	156.38		1.89129	36.0647
	1.81655	146.549		1.77922	139.131		1.89742	30.9275
	1.82945	134.641		1.79773	121.624		1.91107	18.284
	1.83721	127.888		1.80687	113.484		1.9096	20.7487
	1.84344	122.656		1.80818	113.167		1.909	22.347
	1.85329	113.807		1.81841	103.939		1.91289	19.4572
	1.84969	118.403		1.82372	99.6343		1.90677	26.5816
	1.85733	111.767		1.82469	99.6611		1.8945	39.8515
	1.86728	102.811		1.81899	106.355		1.89985	35.5035
	1.86475	106.344		1.81641	109.936		1.90789	28.4636
	1.84869	123.403		1.81276	114.592		1.9118	25.5557
	1.85008	123.013		1.80779	120.561		1.92172	16.6282
	1.84664	127.459		1.81322	116.13		1.91867	20.6783
	1.85227	122.829		1.82586	104.492		1.90673	33.6169
	1.85269	123.408		1.81947	111.881		1.91982	21.529
	1.86019	116.909		1.81373	118.618		1.92701	15.3425
	1.87053	107.569		1.81843	114.923		1.92819	15.1633
	1.88322	95.8797		1.82628	108.073		1.9276	16.7551
	1.88199	98.1054		1.82693	108.422		1.93049	14.8625
	1.87728	103.82		1.83978	96.5648		1.94579	0.563645
	1.86805	114.046		1.84756	89.7926		1.95108	-3.72867
	1.87185	111.25		1.85082	87.5261		1.94179	6.56503
	1.87626	107.838		1.85835	81.0026		1.94997	-0.620132
	1.87195	113.143		1.84345	96.9021		1.95885	-8.49765
	1.87097	115.129		1.8295	111.854		1.95408	-2.73073
	1.88603	101.067		1.82982	112.533		1.95055	1.80159
	1.90072	87.3781		1.84524	98.1048		1.94893	4.42205
	1.9081	80.9971		1.86358	80.7746		1.95413	0.218523
	1.90473	85.3702		1.87847	66.8789		1.959	-3.64661
	1.91706	74.0373		1.88529	61.0564		1.95374	2.60851
	1.93088	61.214		1.88651	60.8414		1.95105	6.30175
	1.93404	59.0544		1.8809	67.4542		1.95839	-0.0420666
	1.92531	68.7886		1.86967	79.6823		1.96685	-7.49362
	1.92664	68.458		1.86601	84.3431		1.96751	-7.15987
	1.92498	71.118		1.85083	100.516		1.96051	0.837255
	1.93034	66.7562		1.83753	114.821		1.95756	4.79247
	1.9406	57.4946		1.83819	115.162		1.95232	11.0274
	1.95821	40.8883		1.84411	110.238		1.93096	33.3903
	1.96438	35.7109		1.84088	114.474		1.92791	37.4438
	1.97132	29.7786		1.84647	109.878		1.93313	33.2171
	1.97485	27.2406		1.85986	97.4862		1.9352	32.147
	1.97304	30.0524		1.87723	81.1227		1.9427	25.6507
	1.96994	34.1578		1.89507	64.2765		1.95356	15.7923
	1.97908	26.0156		1.90273	57.6233		1.95617	14.1796
	1.98593	20.1647		1.90781	53.5357		1.95024	21.1065
	1.98381	23.2859		1.91117	51.1798		1.93713	35.2243
	1.97637	31.7247		1.90413	59.222		1.93604	37.3127
	1.97134	37.7568		1.90167	62.6771		1.93002	44.3303
	1.9733	36.7937		1.89547	69.8779		1.91206	63.2875
	1.97436	36.7377		1.8911	75.2502		1.90373	72.6234
	1.97337	38.729		1.88518	82.1721		1.90669	70.6642
	1.97413	38.9612		1.89462	73.7326		1.91218	66.1706
	1.97726	36.8379		1.91012	59.2275		1.91884	60.5123
	1.9684	46.6998		1.91661	53.7393		1.93563	44.7185
	1.96517	50.9289		1.91661	54.7382		1.94247	38.8809
	1.96528	51.8134		1.90899	63.3645		1.93104	51.3103
	1.9729	45.1965		1.92618	47.1685		1.92064	62.7149
	1.97876	40.3399		1.93107	43.2836		1.91775	66.6028
	1.97793	42.1623		1.92507	50.2766		1.93294	52.4126
	1.97289	48.2054		1.93148	44.8721		1.94141	44.9415
	1.96478	57.3172		1.9352	42.1538		1.94016	47.1951
	1.95784	65.254		1.93897	39.381		1.9372	51.148
	1.9688	55.2956		1.93769	41.6597		1.93733	52.0191
	1.97998	45.1141		1.93049	49.864		1.93967	50.6812
	1.99367	32.4275		1.92446	56.8853		1.94363	47.7207
	1.99227	34.8273		1.93273	49.615		1.95069	41.6607
	1.98999	38.1098		1.93215	51.1956		1.94427	49.0778
	1.99459	34.5078		1.93962	44.7328		1.93121	63.1442
	2.00697	23.1232		1.95717	28.1783		1.93125	64.0995
	2.00641	24.6892		1.9578	28.5473		1.92873	67.622
	2.01233	19.7699		1.95544	31.9102		1.91742	79.9331
	2.0096	23.497		1.95444	33.9066		1.92039	77.9655
	2.00204	32.0558		1.95256	36.7938		1.92854	70.8086
	1.99302	42.0764		1.95051	39.8414		1.93199	68.3588
	1.99458	41.5142		1.95952	31.8277		1.93387	67.4804
	1.99154	45.5576		1.97634	16.0143		1.9258	76.5511
	1.99081	47.2875		1.98044	12.909		1.92006	83.2924
	1.98845	50.6501		1.9861	8.2474		1.91161	92.7421
	1.96749	72.6069		1.99244	2.90948		1.90972	95.6327
	1.94841	92.684		1.99014	6.20691		1.91649	89.8654
	1.94487	97.2294		1.97911	18.2388		1.92746	79.8934
	1.94744	95.6592		1.96818	30.1675		1.93465	73.7064
	1.94462	99.4793		1.9671	32.2532		1.94297	66.3796
	1.93605	109.041		1.96304	37.3054		1.93028	80.0762
	1.92596	120.133		1.97121	30.1381		1.92684	84.5137
	1.91195	135.149		1.97313	29.2152		1.92008	92.2703
	1.91534	132.753		1.97379	29.558		1.91694	96.4153
	1.90243	146.664		1.98203	22.3166		1.91371	100.64
	1.88574	164.359		1.98925	16.1017		1.9062	109.148
	1.8912	159.894		1.98324	23.1141		1.88952	126.827
	1.89176	160.338		1.97716	30.1849		1.86807	149.283
	1.89234	160.754		1.98655	21.799		1.85387	164.477
	1.88478	169.318		1.99195	17.4044		1.85293	166.417
	1.875	180.099		1.9883	22.0467		1.85724	163.109
	1.87809	178.009		1.99394	17.4071		1.86267	158.684
	1.87686	180.231		1.99307	19.2824		1.86056	161.792
	1.86916	188.934		1.98389	29.4627		1.86682	156.531
	1.85154	207.552		1.97174	42.6091		1.87392	150.428
[truncated: 201 more rows]

## Sheet: krsr
Anatase	0.01027	-2.12776e-05	Rutile	0.04247	3.01354e-05	Amorphous	0.01723	-3.64747e-05
KRSR	0.01125	0.0208368	KRSR	0.04841	-4.93636	KRSR	0.0169	1.32468
	0.00977	2.50322		0.05224	-7.76953		0.02375	-4.52125
	0.0102	3.07241		0.05622	-10.7422		0.02467	-4.4459
	0.01344	0.829389		0.06605	-19.5745		0.02715	-5.91724
	0.01611	-0.842958		0.07293	-25.4535		0.02481	-2.58245
	0.02141	-5.13678		0.06793	-19.4583		0.02047	2.76168
	0.02321	-5.94133		0.05753	-8.05975		0.01776	6.46685
	0.02808	-9.80697		0.06249	-12.0143		0.01832	6.90643
	0.02282	-3.55223		0.06362	-12.1477		0.02161	4.61551
	0.02764	-7.37548		0.04847	4.00498		0.02915	-1.91896
	0.02791	-6.64529		0.0452	8.26985		0.02965	-1.41871
	0.02429	-2.02378		0.03442	20.0551		0.02353	5.70014
	0.02653	-3.26601		0.02323	32.2482		0.01981	10.4204
	0.02404	0.230399		0.01464	41.8296		0.01694	14.2925
	0.02225	3.0187		0.02084	36.6344		0.01886	13.3657
	0.02518	1.08967		0.02845	30.0288		0.02287	10.361
	0.02757	-0.296918		0.0304	29.0693		0.0283	5.93216
	0.02713	1.14079		0.03171	28.7642		0.03378	1.45169
	0.03105	-1.78038		0.02573	35.7411		0.04517	-8.94615
	0.02993	0.339628		0.02566	36.8187		0.04615	-8.91914
	0.02269	8.57992		0.02272	40.754		0.03795	0.281567
	0.01822	14.0473		0.0184	46.0761		0.03813	1.09507
	0.01364	19.627		0.01536	50.1095		0.03932	0.905845
	0.00958	24.6919		0.00874	57.7379		0.03134	9.88748
	0.01402	21.2492		0	67.4758		0.02915	13.0786
	0.01683	19.4419		0.0031	65.3742		0.02387	19.362
	0.01813	19.1337		0.0069	62.5757		0.0224	21.8309
	0.02038	17.8901		0.00932	61.1569		0.02511	20.1176
	0.01232	26.9482		0.01578	55.6922		0.03309	13.1411
	0.01401	26.26		0.02509	47.3879		0.03796	9.26375
	0.02546	15.8074		0.02934	44.1296		0.03884	9.39047
	0.02836	13.9093		0.03624	38.2383		0.03901	10.2166
	0.0324	10.8691		0.03349	41.9861		0.03875	11.4829
	0.02824	16.0279		0.02772	48.7552		0.0401	11.1329
	0.01575	29.5217		0.02675	50.7207		0.04391	8.32242
	0.0149	31.3651		0.02502	53.451		0.05075	2.47763
	0.01962	27.6513		0.02771	51.7667		0.05421	0.0199962
	0.01309	35.1794		0.03219	48.2874		0.04925	5.97506
	0.01057	38.6935		0.02791	53.5593		0.04065	15.5752
	0.01446	35.8073		0.01964	62.8369		0.03753	19.6955
	0.01216	39.1111		0.01776	65.7095		0.03586	22.3652
	0.01385	38.4224		0.01488	69.59		0.03987	19.3627
	0.01312	40.1525		0.01486	70.6104		0.04814	12.0927
	0.02069	33.5764		0.01818	68.2981		0.04925	11.9754
	0.02402	31.2494		0.01819	69.285		0.04824	13.9914
	0.0212	35.0718		0.01552	72.9525		0.04664	16.5895
	0.02365	33.6208		0.01338	76.0949		0.03751	26.7183
	0.01503	43.2361		0.00606	84.4097		0.03876	26.4669
	0.00593	53.3362		0.0085	82.9746		0.04354	22.6909
	0.00598	54.2853		0.01679	75.6875		0.04652	20.7125
	0.01287	48.402		0.02186	71.6129		0.05491	13.3195
	0.01931	42.9622		0.0289	65.5788		0.06251	6.71387
	0.02375	39.519		0.03211	63.3687		0.07299	-2.76347
	0.0286	35.671		0.04319	53.2888		0.06962	1.60692
	0.02457	40.6955		0.04196	55.5102		0.05734	14.8886
	0.03586	30.4051		0.03412	64.35		0.04444	28.7877
	0.03405	33.22		0.02124	78.234		0.02873	45.4989
	0.02398	44.2898		0.00977	90.7065		0.01471	60.5222
	0.02095	48.3215		0.01501	86.4626		0.0069	69.3279
	0.01726	53.0088		0.02163	80.8476		0.00689	70.3342
	0.0103	60.9697		0.02942	74.0494		0.00959	68.6398
	0.01101	61.2624		0.02862	75.8494		0.01104	68.1893
	0.01886	54.4086		0.02767	77.806		0.01589	64.3347
	0.01135	62.9188		0.02692	79.5517		0.0199	61.325
	0.00685	68.4189		0.02296	84.5182		0.02874	53.4862
	0.00652	69.745		0.01865	89.8251		0.04306	40.1728
	0.01856	58.7112		0.02123	88.2435		0.04541	38.8174
	0.02569	52.5735		0.02891	81.5653		0.04116	44.0711
	0.01989	59.3808		0.03084	80.6389		0.0367	49.528
	0.01885	61.4201		0.03486	77.6136		0.0349	52.3246
	0.02224	59.0289		0.03626	77.2141		0.03364	54.5916
	0.0192	63.0733		0.03283	81.6447		0.03623	52.9987
	0.01411	69.1612		0.03573	79.7485		0.03385	56.3769
	0.01153	72.7378		0.03236	84.119		0.02776	63.4722
	0.01317	72.1002		0.02955	87.9238		0.02481	67.4196
	0.0215	64.7693		0.02694	91.533		0.02485	68.382
	0.03114	56.1266		0.02001	99.4656		0.0333	60.9302
	0.03103	57.2336		0.01254	107.934		0.04457	50.659
	0.0225	66.7662		0.01211	109.359		0.05246	43.7651
	0.01688	73.3863		0.01348	108.995		0.05823	38.9986
	0.02392	67.3488		0.01331	110.166		0.06594	32.2933
	0.02898	63.2908		0.01124	113.232		0.06114	38.0874
	0.03725	56.0218		0.01623	109.24		0.05112	49.1058
	0.03816	56.1072		0.02718	99.2929		0.03976	61.4716
	0.03025	65.014		0.02646	101.017		0.03106	71.1702
	0.02762	68.6487		0.02793	100.545		0.02536	77.8652
	0.02542	71.852		0.03038	99.0932		0.01914	85.0876
	0.0255	72.7656		0.02849	101.984		0.01212	93.1109
	0.02243	76.8409		0.02535	106.128		0.00996	96.2644
	0.02754	72.7323		0.02766	104.812		0.00755	99.681
	0.03101	70.2535		0.023	110.475		0.0009	107.332
	0.02502	77.25		0.02034	114.131		0	109.226
	0.02703	76.2401		0.0239	111.574		0.00554	104.687
	0.02432	79.9512		0.03077	105.702		0.00886	102.368
	0.02285	82.4209		0.03735	100.125		0.00954	102.693
	0.03018	76.0851		0.03864	99.8351		0.01524	97.9907
	0.03803	69.236		0.02996	109.515		0.01922	95.0101
	0.03829	69.9762		0.014	126.476		0.01003	105.199
	0.02793	81.3407		0.00617	135.303		0.01356	102.665
	0.01833	91.9339		0.00353	138.945		0.02714	90.0926
	0.02595	85.32		0.00889	134.589		0.03348	84.749
	0.02541	86.8617		0.02004	124.431		0.03767	81.5635
	0.0264	86.8699		0.02691	118.562		0.04496	75.2683
	0.02404	90.2243		0.02925	117.229		0.05097	70.258
	0.01698	98.2841		0.03368	113.795		0.05518	67.0447
	0.02192	94.3479		0.03508	113.389		0.05972	63.5051
	0.02657	90.7006		0.02919	120.283		0.06069	63.5374
	0.03059	87.6804		0.03194	118.539		0.05803	67.2006
	0.02839	90.8761		0.02731	124.165		0.05255	73.6746
	0.02236	97.9073		0.02167	130.803		0.05045	76.7739
	0.0187	102.57		0.02165	131.821		0.05194	76.2922
	0.01788	104.393		0.02306	131.416		0.0548	74.431
	0.01183	111.439		0.02244	133.034		0.05253	77.6943
	0.02194	102.329		0.01945	137.026		0.04967	81.5571
	0.02149	103.783		0.02082	136.653		0.05089	81.3346
	0.02641	99.8558		0.02851	129.967		0.04118	92.0501
	0.0358	91.4684		0.03436	125.118		0.03349	100.742
	0.03178	96.4887		0.0396	120.877		0.03793	97.2969
	0.02308	106.193		0.03808	123.398		0.04529	90.9351
	0.0267	103.571		0.03705	125.423		0.04391	93.3152
	0.0219	109.371		0.02832	135.156		0.04712	91.1107
	0.01352	118.75		0.03402	130.451		0.0505	88.731
	0.02045	112.818		0.04197	123.504		0.05799	82.2401
	0.03405	100.221		0.04581	120.668		0.06159	79.6356
	0.03822	97.0451		0.045	122.47		0.058	84.2271
	0.02935	106.919		0.04572	122.756		0.04747	95.756
	0.02314	114.125		0.04752	121.952		0.04381	100.42
	0.02617	112.1		0.0527	117.769		0.03706	108.164
	0.03023	109.042		0.05174	119.735		0.03761	108.623
	0.03115	109.123		0.04682	125.649		0.04714	100.091
	0.03202	109.245		0.04248	130.992		0.04738	100.844
	0.02132	120.944		0.04232	132.15		0.04577	103.457
	0.0178	125.464		0.04942	126.056		0.04565	104.575
	0.02884	115.432		0.05117	125.309		0.0512	100.027
	0.03195	113.314		0.05566	121.816		0.05534	96.889
	0.04215	104.116		0.06258	115.889		0.0591	94.1267
	0.05057	96.6983		0.06577	113.704		0.06299	91.2385
	0.05046	97.8079		0.07169	108.786		0.06646	88.7658
	0.05125	98.0212		0.06325	118.224		0.06347	92.7579
	0.0486	101.67		0.05693	125.548		0.05672	100.508
	0.04359	107.682		0.05829	125.181		0.05023	107.995
	0.03883	113.443		0.06388	120.589		0.04949	109.735
	0.03988	113.385		0.07367	111.806		0.05217	108.063
	0.03335	120.922		0.08814	98.3354		0.05454	106.684
	0.03464	120.631		0.09202	95.4571		0.0539	108.332
	0.03933	116.94		0.08804	100.43		0.05402	109.208
	0.04346	113.813		0.08081	108.667		0.05613	108.1
	0.04189	116.383		0.08531	105.168		0.05232	112.909
	0.02978	129.49		0.07142	120.054		0.04977	116.457
	0.02319	137.077		0.06604	126.434		0.04436	122.866
	0.02651	134.755		0.06416	129.317		0.03949	128.736
	0.03359	128.674		0.05939	135.083		0.03814	131.086
	0.03094	132.333		0.05335	142.127		0.04121	129.019
	0.02475	139.517		0.05304	143.429		0.05423	117.002
	0.02542	139.852		0.05635	141.126		0.06382	108.409
	0.02131	144.956		0.06261	135.864		0.0649	108.327
	0.01854	148.729		0.07123	128.244		0.06292	111.309
	0.02142	146.846		0.06459	135.882		0.06117	114.056
	0.02908	140.191		0.06013	141.341		0.05486	121.365
	0.0405	129.769		0.06285	139.624		0.0405	136.733
	0.03739	133.879		0.06884	134.633		0.02809	150.14
	0.03532	136.949		0.07552	128.953		0.03435	144.878
	0.03356	139.706		0.06873	136.742		0.04284	137.384
	0.03531	138.955		0.0658	140.672		0.04716	134.069
	0.03031	144.963		0.06787	139.605		0.04718	135.048
	0.03311	143.157		0.06476	143.713		0.03881	144.417
	0.03032	146.949		0.06381	145.663		0.0297	154.533
	0.03051	147.762		0.06586	144.609		0.02536	159.869
	0.03714	142.132		0.06513	146.344		0.04019	146.035
	0.03924	141.03		0.0651	147.373		0.05544	131.787
	0.04213	139.137		0.06199	151.488		0.0611	127.125
	0.04249	139.777		0.06409	150.38		0.06396	125.265
	0.03798	145.288		0.06269	152.781		0.0649	125.326
	0.03349	150.781		0.05912	157.353		0.06492	126.311
	0.02193	163.343		0.06151	155.969		0.07305	119.183
	0.02533	160.938		0.06849	149.982		0.08269	110.537
	0.02944	157.828		0.07267	146.806		0.09941	94.8181
	0.0328	155.468		0.06692	153.549		0.1083	86.9309
	0.03949	149.774		0.06099	160.482		0.10407	92.1634
	0.04274	147.529		0.05857	163.907		0.09821	99.0203
	0.04328	147.988		0.06198	161.497		0.09056	107.673
	0.04192	150.344		0.05926	165.214		0.0967	102.525
	0.03735	155.917		0.05181	173.664		0.09218	108.05
	0.03081	163.462		0.04697	179.505		0.08089	120.339
	0.03258	162.69		0.05549	171.989		0.0669	135.326
	0.04238	153.892		0.06523	163.249		0.06457	138.656
	0.03866	158.608		0.06616	163.315		0.07107	133.157
	0.04116	157.107		0.07277	157.703		0.07202	133.209
	0.05489	144.378		0.07459	156.882		0.06738	138.85
	0.05391	146.362		0.07841	154.061		0.06216	145.064
	0.05662	144.646		0.07656	156.917		0.0562	152.025
	0.04553	156.735		0.06909	165.382		0.05256	156.67
	0.02946	173.804		0.05893	176.546		0.05688	153.353
	0.03093	173.338		0.05463	181.844		0.06173	149.497
	0.03609	169.179		0.05305	184.426		0.06149	150.741
	0.03471	171.556		0.05844	180.03		0.0626	150.627
	0.03675	170.52		0.06229	177.181		0.06344	150.79
	0.03497	173.297		0.07101	169.462		0.06549	149.742
	0.02676	182.512		0.08559	155.888		0.07406	142.167
	0.01723	193.04		0.08825	154.225		0.07554	141.689
	0.01128	199.993		0.09094	152.533		0.07048	147.751
	0.00751	204.754		0.08969	154.785		0.07372	145.513
	0.00108	212.19		0.08764	157.835		0.08081	139.417
	0	214.27		0.07819	168.282		0.07869	142.536
	0.01339	201.881		0.07502	172.45		0.06624	155.993
	0.02186	194.405		0.07531	173.163		0.05746	165.773
	0.02381	193.46		0.06892	180.558		0.05334	170.891
	0.01615	202.115		0.06628	184.195		0.052	173.233
	0.01739	201.88		0.06075	190.726		0.04351	182.716
	0.02227	197.997		0.05449	197.981		0.03449	192.74
	0.02017	201.095		0.06235	191.129		0.03559	192.64
	0.01121	211.058		0.06884	185.629		0.03875	190.476
	0.01328	209.989		0.07205	183.426		0.0382	192.033
	0.01584	208.425		0.06854	187.93		0.03913	192.103
	0.01479	210.481		0.07295	184.52		0.04367	188.562
	0.01253	213.733		0.07857	179.905		0.05133	181.896
	0.01655	210.718		0.08262	176.857		0.05965	174.581
	0.02575	202.521		0.0843	176.175		0.06264	172.586
	0.03327	195.997		0.08228	179.19		0.07215	164.083
	0.03168	198.586		0.07982	182.657		0.0831	154.133
	0.02074	210.526		0.07237	191.101		0.08592	152.312
	0.02215	210.119		0.06395	200.522		0.08319	156.042
	0.03057	202.699		0.05996	205.515		0.07887	161.358
	0.03678	197.492		0.05428	212.198		0.08021	161.015
	0.03637	198.894		0.0535	213.978		0.07737	164.863
	0.03638	199.884		0.05496	213.515		0.07173	171.501
	0.03569	201.574		0.05737	212.108		0.06817	176.057
	0.04102	197.249		0.05548	214.993		0.07273	172.499
	0.04782	191.447		0.06183	209.645		0.08368	162.549
	0.03696	203.311		0.0643	208.174		0.09717	150.054
	0.02867	212.6		0.07018	203.297		0.094	154.229
	0.03231	209.962		0.07744	197.037		0.08737	161.858
	0.03582	207.449		0.08158	193.894		0.08554	164.693
	0.03343	210.833		0.08952	186.956		0.08952	161.71
	0.03647	208.803		0.09075	186.723		0.09532	156.913
	0.03918	207.085		0.09044	188.038		0.08784	165.387
	0.03893	208.34		0.09175	187.727		0.07616	178.071
	0.03287	215.402		0.08625	194.226		0.06117	194.061
	0.02514	224.131		0.08307	198.404		0.05867	197.56
	0.01982	230.45		0.0884	194.076		0.06704	190.185
	0.02619	225.077		0.09038	193.093		0.07488	183.346
	0.0359	216.367		0.09384	190.629		0.08879	170.442
	0.04036	212.912		0.10676	178.715		0.08717	173.059
	0.04299	211.275		0.1112	175.27		0.08774	173.488
	0.0367	218.564		0.11234	175.135		0.08583	176.396
	0.03243	223.843		0.10667	181.803		0.08453	178.7
	0.03291	224.361		0.10206	187.417		0.07955	184.68
	0.04345	214.815		0.10249	187.986		0.07278	192.445
	0.03838	220.888		0.09521	196.262		0.07466	191.571
	0.03145	228.816		0.09054	201.936		0.08216	185.07
	0.03179	229.476		0.08691	206.562		0.0908	177.427
	0.03057	231.7		0.09297	201.508		0.0924	176.828
	0.03167	231.597		0.09745	198.022		0.08653	183.701
	0.02469	239.583		0.10136	195.111		0.08025	190.975
	0.02131	243.958		0.09842	199.059		0.08068	191.548
	0.0231	243.173		0.09636	202.117		0.0768	196.431
	0.02217	245.099		0.08797	211.508		0.07499	199.236
	0.01829	249.979		0.08027	220.207		0.08126	193.965
	0.0212	248.063		0.07953	221.944		0.09005	186.18
	0.0362	234.073		0.07857	223.904		0.09154	185.688
	0.04974	221.525		0.07424	229.236		0.08167	196.556
	0.04776	224.506		0.07537	229.105		0.08341	195.815
	0.04055	232.716		0.08543	220.045		0.09305	187.175
	0.03316	241.112		0.09181	214.664		0.10026	180.97
	0.03971	235.562		0.09657	210.901		0.10604	176.191
	0.04293	233.334		0.09698	211.495		0.10788	175.345
	0.04851	228.754		0.09484	214.632		0.10942	174.808
	0.05702	221.249		0.09468	215.79		0.10079	184.438
	0.06009	219.177		0.09379	217.683		0.09088	195.353
	0.06169	218.583		0.09363	218.847		0.08655	200.677
	0.05847	222.797		0.08804	225.433		0.08294	205.292
	0.05828	223.985		0.09629	218.186		0.08005	209.178
	0.06271	220.555		0.10339	212.08		0.08052	209.704
	0.05301	231.257		0.10789	208.585		0.08973	201.497
	0.0393	245.969		0.10897	208.506		0.09237	199.863
	0.03795	248.322		0.1092	209.27		0.09025	202.977
	0.04554	241.727		0.10599	213.483		0.07933	214.902
	0.0482	240.066		0.0965	223.974		0.07975	215.476
	0.0461	243.168		0.0907	230.774		0.08385	212.378
	0.04662	243.648		0.08953	232.949		0.08257	214.656
	0.04428	246.988		0.0989	224.57		0.08283	215.4
	0.03547	256.799		0.10644	218.038		0.08833	210.894
	0.03602	257.244		0.10034	225.134		0.0848	215.432
	0.03741	256.856		0.09725	229.224		0.0781	223.126
	0.03755	257.716		0.09483	232.641		0.07921	223.019
	0.04692	249.348		0.09699	231.485		0.08262	220.607
	0.05465	242.617		0.10462	224.856		0.08784	216.385
	0.04952	248.748		0.10277	227.707		0.09236	212.864
	0.04921	250.059		0.09624	235.233		0.09445	211.777
	0.05432	245.948		0.09653	235.94		0.09397	213.259
	0.05226	249.006		0.09801	235.46		0.09385	214.378
	0.03774	264.528		0.10133	233.147		0.09229	216.936
	0.034	269.273		0.103	232.474		0.09214	218.09
	0.03096	273.311		0.10001	236.461		0.09353	217.702
	0.03812	267.151		0.09893	238.548		0.10132	210.911
	0.04691	259.362		0.08765	250.823		0.10747	205.754
	0.04286	264.407		0.07768	261.79		0.1051	209.129
	0.02329	284.975		0.07622	264.252		0.10703	208.202
	0.01593	293.339		0.07659	264.884		0.11172	204.505
	0.01777	292.502		0.07333	269.147		0.10198	215.244
	0.01946	291.806		0.0758	267.672		0.09504	223.19
	0.02584	286.431		0.07604	268.432		0.09762	221.61
	0.03064	282.628		0.08655	258.92		0.09743	222.795
	0.03237	281.895		0.09562	250.854		0.10084	220.389
	0.03378	281.485		0.10138	246.098		0.10944	212.786
	0.03561	280.66		0.10623	242.245		0.11202	211.209
	0.02858	288.686		0.11255	236.923		0.1155	208.733
	0.02796	290.304		0.11056	239.914		0.10917	216.058
	0.03275	286.514		0.10646	245.018		0.09473	231.496
	0.03213	288.137		0.10546	247.013		0.09048	236.745
	0.02625	295.02		0.10958	243.896		0.08764	240.592
	0.02723	295.035		0.11655	237.922		0.08489	244.334
	0.02818	295.087		0.12252	232.958		0.08102	249.205
	0.02417	300.103		0.12613	230.346		0.08101	250.217
	0.03124	294.026		0.12331	234.162		0.07628	255.947
	0.03676	289.505		0.11462	243.855		0.07964	253.584
	0.03868	288.59		0.10314	256.331		0.08597	248.257
	0.03221	296.063		0.10186	258.619		0.09544	239.786
	0.02511	304.158		0.10776	253.714		0.09783	238.396
	0.01887	311.401		0.11543	247.04		0.09532	241.904
	0.01491	316.358		0.10567	257.803		0.09699	241.238
	0.0199	312.373		0.09071	273.769		0.10069	238.537
	0.02575	307.515		0.08658	278.894		0.10417	236.059
	0.02913	305.136		0.0931	273.375		0.1038	237.424
	0.03575	299.514		0.09733	270.139		0.10522	237.004
	0.03307	303.201		0.09272	275.751		0.10078	242.451
	0.02429	312.979		0.08267	286.801		0.1037	240.525
	0.02376	314.509		0.08132	289.15		0.10792	237.309
	0.02725	312.021		0.08392	287.552		0.10693	239.298
	0.02586	314.41		0.08963	282.84		0.10199	245.235
	0.02347	317.803		0.10075	272.721		0.1014	246.825
	0.01278	329.488		0.10983	264.647		0.10465	244.575
	0.01068	332.591		0.10505	270.427		0.09696	253.271
	0.01264	331.629		0.10201	274.46		0.08513	266.101
	0.02102	324.253		0.09516	282.313		0.0796	272.632
	0.03008	316.185		0.08821	290.26		0.07584	277.39
	0.02987	317.396		0.08643	293.041		0.07492	279.305
	0.02238	325.886		0.08544	295.03		0.08007	275.156
	0.02134	327.933		0.07958	301.891		0.08983	266.395
	0.02057	329.702		0.0708	311.672		0.09114	266.09
	0.02416	327.108		0.07245	311.022		0.08494	273.285
	0.02286	329.408		0.08295	301.529		0.08253	276.696
	0.03366	319.608		0.09336	292.117		0.08603	274.194
	0.04139	312.877		0.10338	283.091		0.09448	266.747
	0.04468	310.585		0.11364	273.838		0.10839	253.843
	0.04663	309.642		0.11629	272.186		0.12345	239.782
	0.04078	316.484		0.11548	273.992		0.13097	233.261
	0.02891	329.357		0.12051	269.961		0.11926	245.966
	0.02517	334.099		0.12473	266.741		0.10609	260.141
	0.0235	336.769		0.1243	268.179		0.10424	262.993
	0.02226	339.004		0.11886	274.614		0.10508	263.153
	0.02857	333.695		0.12386	270.615		0.10401	265.223
	0.03696	326.312		0.12207	273.402		0.10415	266.074
	0.04071	323.559		0.11482	281.649		0.10056	270.667
	0.04478	320.488		0.11219	285.284		0.0881	284.129
	0.05361	312.656		0.10978	288.69		0.0786	294.627
	0.05506	312.208		0.11094	288.535		0.07919	295.041
	0.0623	305.964		0.11543	285.045		0.08509	290.138
	0.06676	302.506		0.12173	279.741		0.09547	280.758
	0.06617	304.101		0.1207	281.769		0.10076	276.47
	0.05469	316.579		0.12169	281.783		0.09873	279.495
	0.04685	325.421		0.1234	281.072		0.09859	280.64
	0.04535	327.917		0.12788	277.591		0.10106	279.17
	0.03685	337.423		0.12746	279.012		0.10053	280.701
	0.03349	341.775		0.1311	276.372		0.10044	281.791
	0.03501	341.254		0.13245	276.021		0.08967	293.555
	0.03188	345.387		0.1315	277.975		0.08107	303.16
	0.03493	343.337		0.13662	273.855		0.0757	309.531
	0.03834	340.929		0.13987	271.606		0.08484	301.393
	0.03948	340.789		0.13734	275.13		0.09192	295.312
	0.0421	339.169		0.12561	287.866		0.09226	295.967
	0.05646	325.81		0.12195	292.524		0.09787	291.363
	0.05898	324.289		0.13119	284.285		0.10033	289.894
	0.05005	334.215		0.13382	282.656		0.0891	302.131
	0.04224	343.027		0.13038	287.092		0.08456	307.667
	0.04653	339.734		0.12532	293.152		0.08384	309.389
	0.04038	346.891		0.11675	302.723		0.08959	304.641
	0.04259	345.677		0.10788	312.59		0.09427	300.956
	0.05132	337.953		0.10819	313.281		0.09297	303.259
	0.05011	340.158		0.11503	307.444		0.09207	305.156
	0.04585	345.422		0.11928	304.193		0.09109	307.135
	0.03829	353.975		0.1097	314.774		0.09774	301.485
	0.03391	359.359		0.11017	315.306		0.10281	297.418
	0.03644	357.827		0.11653	309.942		0.10031	300.918
	0.0369	358.363		0.12501	302.46		0.09187	310.362
	0.03868	357.593		0.13092	297.549		0.08985	313.375
	0.04359	353.675		0.13229	297.183		0.08774	316.486
	0.03806	360.205		0.12741	303.068		0.08255	322.679
	0.03027	368.995		0.1293	302.177		0.08162	324.613
	0.02967	370.602		0.13144	301.034		0.08295	324.282
	0.0314	369.869		0.12776	305.718		0.08817	320.057
	0.03232	369.949		0.12306	311.414		0.09208	317.145
	0.03063	372.641		0.12428	311.191		0.09852	311.711
	0.03338	370.886		0.12748	308.996		0.10767	303.561
	0.04302	362.251		0.12588	311.589		0.11241	299.816
	0.0582	348.07		0.11971	318.761		0.10861	304.62
	0.061	346.267		0.10592	333.555		0.10192	312.308
	0.05943	348.834		0.09676	343.712		0.10088	314.35
	0.05691	352.357		0.09958	341.89		0.10967	306.56
	0.0549	355.364		0.09737	345.103		0.11376	303.467
	0.0388	372.473		0.10624	337.231		0.10874	309.49
	0.03076	381.508		0.11308	331.397		0.11271	306.518
	0.03758	375.692		0.11774	327.73		0.121	299.228
	0.03988	374.386		0.12204	324.43		0.11674	304.484
	0.05054	364.731		0.12109	326.387		0.10881	313.42
	0.05007	366.196		0.12526	323.21		0.09719	326.042
	0.05041	366.862		0.12818	321.29		0.09316	331.064
	0.04461	373.661		0.13622	314.258		0.09021	335.017
	0.0428	376.471		0.13823	313.246		0.09256	333.668
	0.05124	369.03		0.14048	311.991		0.09708	330.145
	0.05613	365.143		0.14593	307.547		0.09328	334.951
	0.05839	363.877		0.14644	308.036		0.09478	334.445
	0.06272	360.553		0.14616	309.314		0.10883	321.402
	0.05736	366.906		0.14602	310.452		0.11022	321.012
	0.04744	377.831		0.14612	311.358		0.10438	327.844
	0.05214	374.132		0.14656	311.913		0.09564	337.59
	0.05556	371.708		0.14382	315.65		0.09122	343.009
	0.06001	368.257		0.14092	319.558		0.0904	344.829
	0.05955	369.719		0.13717	324.301		0.09074	345.487
	0.07104	359.224		0.13525	327.221		0.0978	339.432
	0.06762	363.648		0.14508	318.393		0.10206	336.168
	0.05445	377.818		0.15613	308.345		0.09716	342.069
	0.04603	387.239		0.15965	305.823		0.09598	344.251
	0.04732	386.946		0.16458	301.897		0.09945	341.779
	0.04804	387.232		0.17292	294.551		0.09627	345.962
	0.04346	392.805		0.18053	287.942		0.10243	340.795
	0.04967	387.6		0.17841	291.068		0.10566	338.569
	0.04827	390.001		0.17173	298.739		0.09079	354.437
	0.04736	391.912		0.1629	308.571		0.08292	363.307
	0.06128	378.984		0.15616	316.317		0.08279	364.443
	0.0665	374.769		0.15115	322.327		0.0791	369.131
	0.06611	376.16		0.15401	320.465		0.07466	374.569
	0.05974	383.531		0.15141	324.062		0.09225	357.977
	0.0497	394.569		0.15547	321.003		0.09953	351.696
	0.04852	396.748		0.15653	320.942		0.09404	358.185
	0.05149	394.781		0.16923	309.245		0.08696	366.269
	0.05281	394.454		0.17945	300.028		0.07563	378.603
	0.05826	390.004		0.1908	289.678		0.07467	380.558
	0.06082	388.449		0.19672	284.757		0.07768	378.553
	0.06713	383.137		0.20089	281.586		0.07549	381.737
	0.0561	395.171		0.19578	287.692		0.07307	385.161
	0.05847	393.798		0.1873	297.172		0.06974	389.492
	0.06196	391.312		0.17783	307.643		0.06796	392.268
	0.06637	387.897		0.17887	307.601		0.06829	392.94
	0.07602	379.25		0.18498	302.497		0.07214	390.093
	0.07427	382.001		0.18896	299.519		0.07021	393.014
	0.06378	393.492		0.18208	307.391		0.07218	392.047
	0.04992	408.353		0.18178	308.697		0.0771	388.125
	0.04594	413.329		0.1796	311.871		0.07691	389.318
	0.04743	412.839		0.17783	314.644		0.07665	390.574
	0.04765	413.622		0.16781	325.662		0.07918	389.049
	0.0449	417.371		0.16808	326.398		0.08731	381.923
	0.05473	408.539		0.16555	329.927		0.09132	378.91
	0.06239	401.882		0.1697	326.771		0.09455	376.68
	0.06147	403.802		0.1752	322.273		0.08901	383.214
	0.06251	403.758		0.18705	311.419		0.0822	391.029
	0.05658	410.688		0.19363	305.839		0.08554	388.69
	0.05744	410.831		0.20433	296.141		0.08782	387.406
	0.06186	407.408		0.20718	294.289		0.08932	386.909
	0.06153	408.734		0.20618	296.293		0.0916	385.633
	0.06455	406.717		0.21285	290.628		0.09534	382.89
	0.06538	406.89		0.21604	288.436		0.09424	384.988
	0.06186	411.41		0.20574	299.737		0.08719	393.041
	0.05831	415.959		0.19341	313.06		0.08413	397.1
	0.05864	416.626		0.18788	319.595		0.07951	402.723
	0.06391	412.361		0.18186	326.611		0.07858	404.644
	0.06476	412.505		0.17811	331.364		0.08253	401.702
	0.06378	414.491		0.17393	336.544		0.09047	394.759
	0.06484	414.431		0.16392	347.55		0.09094	395.29
	0.06729	412.981		0.15861	353.864		0.08847	398.757
	0.06985	411.423		0.1558	357.671		0.08985	398.374
	0.0765	405.767		0.16251	351.966		0.0974	391.827
	0.07566	407.609		0.16694	348.537		0.11004	380.188
	0.06766	416.608		0.16176	354.716		0.10752	383.708
	0.05406	431.213		0.16789	349.584		0.10459	387.637
	0.05259	433.674		0.16772	350.75		0.10496	388.271
	0.05248	434.793		0.17433	345.144		0.0997	394.53
	0.05592	432.351		0.17713	343.349		0.09412	401.112
	0.06389	425.376		0.17893	342.546		0.08342	412.813
	0.07273	417.54		0.18329	339.183		0.08408	413.147
	0.06948	421.785		0.17938	344.096		0.08893	409.296
	0.06711	425.155		0.17937	345.1		0.0876	411.624
	0.06494	428.326		0.17223	353.246		0.09157	408.662
	0.06887	425.395		0.16201	364.462		0.08962	411.606
	0.07327	422.002		0.15522	372.25		0.09158	410.649
	0.07076	425.508		0.15115	377.321		0.09878	404.444
	0.06916	428.107		0.14566	383.814		0.11179	392.436
	0.06539	432.881		0.14606	384.411		0.11258	392.651
	0.06576	433.507		0.14787	383.606		0.11408	392.147
	0.07155	428.718		0.15232	380.159		0.11645	390.78
	0.06992	431.344		0.16366	369.813		0.11792	390.311
	0.0722	430.065		0.16455	369.928		0.10995	399.283
	0.07144	431.833		0.1595	375.972		0.10654	403.688
	0.06669	437.575		0.14793	388.541		0.10352	407.707
	0.0634	441.869		0.14326	394.216		0.09117	421.059
	0.06406	442.204		0.14633	392.148		0.08527	427.954
	0.05707	450.198		0.15305	386.426		0.08181	432.421
	0.05865	449.616		0.15282	387.654		0.07636	438.873
	0.0621	447.169		0.1561	385.378		0.07922	437.01
	0.05654	453.724		0.15867	383.802		0.08648	430.748
	0.05868	452.59		0.14986	393.615		0.0978	420.424
	0.05997	452.296		0.14387	400.606		0.1095	409.729
	0.06748	445.784		0.13886	406.61		0.11277	407.455
	0.06912	445.153		0.14435	402.129		0.09873	422.503
	0.06811	447.158		0.14936	398.119		0.07952	442.713
	0.06807	448.195		0.159	389.47		0.06529	457.937
	0.07546	441.807		0.17089	378.586		0.05179	472.438
	0.06283	455.434		0.17715	373.323		0.04638	478.847
	0.05227	466.998		0.17582	375.659		0.04984	476.385
	0.05199	468.282		0.16645	386.022		0.05766	469.564
	0.06204	459.231		0.15063	402.845		0.05974	468.491
	0.0636	458.672		0.14274	411.735		0.06865	460.581
	0.06648	456.789		0.14054	414.929		0.07514	455.087
	0.07253	451.736		0.14524	411.23		0.07751	453.72
	0.08117	444.098		0.15067	406.807		0.08058	451.646
	0.08562	440.651		0.16241	396.067		0.08709	446.142
	0.08392	443.348		0.16826	391.219		0.0953	438.929
	0.08838	439.891		0.16509	395.385		0.08943	445.8
	0.08636	442.907		0.158	403.472		0.0898	446.427
	0.08225	448.018		0.15644	406.037		0.09232	444.906
	0.07884	452.425		0.16065	402.824		0.10152	436.713
	0.06966	462.611		0.16185	402.621		0.10667	432.559
	0.06589	467.38		0.1557	409.77		0.10143	438.794
	0.06777	466.502		0.15964	406.836		0.10002	441.211
	0.07145	463.818		0.16711	400.359		0.0995	442.73
	0.07213	464.136		0.18408	384.391		0.09932	443.913
	0.07514	462.131		0.19453	374.947		0.08921	455.02
	0.07383	464.441		0.19184	378.639		0.07258	472.65
	0.08076	458.506		0.18156	389.911		0.06377	482.461
	0.08464	455.63		0.17155	400.927		0.05546	491.766
	0.08431	456.959		0.17255	400.921		0.051	497.226
	0.08206	460.213		0.17609	398.383		0.0418	507.433
	0.07958	463.692		0.17321	402.264		0.03425	515.976
	0.0735	470.773		0.17522	401.257		0.03713	514.103
	0.07688	468.393		0.18519	392.285		0.04367	508.561
	0.07802	468.247		0.1885	389.977		0.04915	504.082
	0.07346	473.804		0.18807	391.405		0.06143	492.796
	0.07984	468.432		0.18397	396.501		0.07652	478.705
	0.07919	470.074		0.18257	398.901		0.08613	470.101
	0.07533	474.938		0.18592	396.557		0.08916	468.071
	0.06635	484.92		0.19406	389.41		0.08439	473.835
	0.07127	480.999		0.19529	389.18		0.0813	477.932
	0.08024	473.03		0.1963	389.179		0.07956	480.669
	0.08792	466.348		0.19128	395.191		0.08026	480.972
	0.08255	472.716		0.1816	405.879		0.07671	485.522
	0.07936	476.911		0.16664	421.837		0.0675	495.729
	0.07667	480.595		0.15535	434.12		0.06078	503.444
	0.0728	485.466		0.14605	444.424		0.06774	497.486
	0.07237	486.903		0.15804	433.434		0.07506	491.167
	0.07188	488.39		0.17667	415.801		0.08566	481.568
	0.0709	490.371		0.18332	410.153		0.08512	483.112
	0.07059	491.683		0.18085	413.622		0.08808	481.144
	0.0674	495.865		0.17748	417.996		0.09601	474.219
	0.07327	491.003		0.17959	416.887		0.09915	472.083
	0.06855	496.716		0.18436	413.118		0.10261	469.616
	0.06047	505.802		0.18925	409.229		0.10365	469.574
	0.05472	512.548		0.18928	410.198		0.1078	466.43
	0.05871	509.554		0.18886	411.61		0.10928	465.946
	0.06686	502.404		0.18517	416.308		0.10757	468.662
	0.07763	492.637		0.17611	426.36		0.10432	472.906
	0.08173	489.539		0.17048	432.991		0.09908	479.15
	0.08205	490.223		0.17548	428.995		0.09287	486.359
	0.08659	486.679		0.18793	417.547		0.08814	492.09
	0.08974	484.526		0.19524	411.232		0.09359	487.634
	0.07886	496.41		0.20148	405.994		0.09684	485.387
	0.0749	501.364		0.20065	407.823		0.09296	490.269
	0.08029	496.979		0.19712	412.356		0.09473	489.503
	0.07599	502.282		0.20144	409.03		0.08975	495.483
	0.08231	496.963		0.20166	409.813		0.08359	502.638
	0.09078	489.493		0.19251	419.96		0.09277	494.459
	0.08591	495.354		0.17476	438.715		0.09677	491.462
	0.08505	497.217		0.16928	445.192		0.10564	483.586
	0.07817	505.101		0.16071	454.765		0.10579	484.434
	0.07566	508.61		0.15996	456.515		0.10158	489.651
	0.08467	500.597		0.16037	457.102		0.09551	496.716
	0.08788	498.389		0.1623	456.17		0.1015	491.726
	0.0907	496.566		0.1664	453.076		0.10661	487.621
	0.08669	501.583		0.16698	453.493		0.10464	490.584
	0.08184	507.43		0.16405	457.42		0.10072	495.512
	0.07827	511.997		0.16684	455.633		0.09385	503.376
	0.07486	516.404		0.17728	446.199		0.08916	509.066
	0.08799	504.278		0.18316	441.312		0.09098	508.253
	0.1008	492.466		0.18104	444.431		0.09321	507.019
	0.10276	491.513		0.17554	450.939		0.09226	508.967
	0.09912	496.15		0.17354	453.934		0.09108	511.15
	0.09293	503.336		0.17492	453.551		0.09399	509.24
	0.09269	504.582		0.17305	456.42		0.09612	508.111
	0.09397	504.301		0.17681	453.663		0.09237	512.862
	0.0919	507.373		0.18742	444.051		0.09083	515.395
	0.09453	505.735		0.19528	437.196		0.08703	520.194
	0.09032	510.948		0.19557	437.901		0.09787	510.363
	0.09366	508.606		0.19871	435.769		0.11539	493.835
	0.10179	501.475		0.19162	443.853		0.12299	487.239
	0.09945	504.815		0.19263	443.843		0.12076	490.468
	0.10088	504.386		0.19893	438.545		0.11255	499.683
	0.10398	502.286		0.2102	428.275		0.09773	515.502
	0.10262	504.651		0.21742	422.055		0.08908	525.152
	0.0941	514.173		0.21812	422.35		0.09536	519.866
	0.09003	519.236		0.21936	422.113		0.09531	520.92
	0.08762	522.648		0.22707	415.399		0.09019	527.041
	0.07713	534.138		0.2246	418.87		0.09042	527.805
	0.06988	542.392		0.21083	433.642		0.09085	528.379
	0.07306	540.21		0.20598	439.492		0.08252	537.704
	0.08497	529.302		0.21473	431.748		0.07958	541.648
	0.09177	523.499		0.22597	421.506		0.083	539.233
	0.09617	520.097		0.22679	421.688		0.08928	533.948
	0.09626	521.006		0.22895	420.523		0.08767	536.56
	0.09298	525.29		0.22769	422.78		0.08536	539.873
	0.08499	534.274		0.2302	421.278		0.09549	530.741
	0.08382	536.448		0.23322	419.251		0.10456	522.667
	0.09665	524.618		0.22271	430.768		0.11417	514.062
	0.09617	526.102		0.22776	426.715		0.11992	509.305
	0.09146	531.808		0.23466	420.811		0.12195	508.277
	0.08209	542.182		0.23445	422.025		0.11385	517.376
	0.07961	545.657		0.23326	424.218		0.1039	528.329
	0.08229	543.983		0.23082	427.658		0.09679	536.439
	0.07894	548.329		0.22902	430.456		0.09066	543.57
	0.07993	548.341		0.2313	429.173		0.09541	539.82
	0.08023	549.039		0.23113	430.343		0.09981	536.415
	0.08121	549.062		0.22559	436.884		0.10737	529.858
	0.08656	544.707		0.23516	428.31		0.10599	532.241
	0.09628	535.99		0.24828	416.194		0.10133	537.898
	0.10755	525.723		0.25424	411.232		0.1037	536.528
	0.11543	518.843		0.25302	413.454		0.10066	540.566
	0.1077	527.567		0.24799	419.484		0.10132	540.904
	0.09361	542.662		0.23946	429.019		0.10265	540.579
	0.08325	554.021		0.23287	436.602		0.10081	543.416
	0.07651	561.756		0.23572	434.754		0.09236	552.866
	0.07932	559.945		0.23501	436.467		0.09749	548.742
	0.08931	550.961		0.24004	432.431		0.11049	536.743
	0.0926	548.667		0.25874	414.737		0.12069	527.536
	0.08416	558.108		0.27334	401.134		0.12058	528.653
	0.08413	559.134		0.27436	401.119		0.11411	536.121
	0.0842	560.068		0.27345	403.02		0.10127	549.958
	0.08743	557.838		0.25858	418.893		0.08841	563.822
	0.0856	560.672		0.24545	433.024		0.08221	571.014
	0.08568	561.587		0.24725	432.227		0.08353	570.697
	0.10117	547.101		0.26275	417.727		0.0859	569.328
	0.11579	533.479		0.2654	416.078		0.08684	569.393
	0.10422	546.05		0.27362	408.855		0.09521	562.015
	0.09362	557.649		0.27209	411.38		0.09324	564.992
	0.09842	553.846		0.26423	420.243		0.08496	574.269
	0.08978	563.491		0.2674	418.073		0.08134	578.889
	0.08066	573.606		0.27611	410.368		0.08181	579.414
	0.08342	571.845		0.27247	415		0.08966	572.565
	0.08387	572.396		0.26497	423.501		0.09458	568.651
	0.07817	579.101		0.26672	422.75		0.10198	562.247
	0.07452	583.751		0.26965	420.826		0.11043	554.799
	0.07856	580.704		0.26135	430.125		0.12012	546.108
	0.08028	579.991		0.26284	429.63		0.12745	539.778
	0.07704	584.228		0.26441	429.06		0.13179	536.442
	0.07508	587.191		0.26481	429.664		0.12974	539.489
	0.08298	580.293		0.25701	438.46		0.12872	541.51
	0.09357	570.702		0.25143	445.046		0.12577	545.458
	0.10268	562.59		0.25246	445.01		0.12848	543.745
	0.09724	569.026		0.2483	450.177		0.12639	546.842
	0.08246	584.81		0.24949	449.981		0.12639	547.842
	0.07201	596.255		0.25593	444.547		0.12589	549.34
	0.07643	592.834		0.2579	443.579		0.13078	545.452
	0.08357	586.695		0.25542	447.053		0.1314	545.824
	0.0878	583.468		0.26278	440.696		0.13757	540.654
	0.08756	584.706		0.26494	439.533		0.13711	542.12
	0.09005	583.222		0.25985	445.619		0.12787	552.359
	0.08513	589.14		0.25953	446.945		0.11172	569.508
	0.09259	582.683		0.25591	451.565		0.10858	573.645
	0.09256	583.713		0.25156	456.912		0.11494	568.288
	0.08187	595.399		0.24619	463.281		0.12012	564.104
	0.08316	595.104		0.25062	459.853		0.12564	559.586
	0.08196	597.306		0.25455	456.927		0.11461	571.618
	0.07805	602.22		0.25269	459.781		0.1036	583.631
	0.06914	612.129		0.25777	455.708		0.09547	592.763
	0.06881	613.456		0.263	451.475		0.09836	590.872
	0.07972	603.552		0.26395	451.529		0.11295	577.278
	0.08864	595.631		0.26815	448.32		0.12076	570.464
	0.09627	588.999		0.26682	450.65		0.12766	564.564
	0.09923	587.04		0.26911	449.366		0.12965	563.579
	0.09693	590.337		0.27678	442.69		0.11977	574.461
	0.09412	594.144		0.28789	432.584		0.1169	578.326
	0.09355	595.717		0.28585	435.625		0.12285	573.375
	0.08778	602.487		0.28401	438.465		0.12445	572.775
	0.08809	603.175		0.28704	436.436		0.12045	577.78
	0.09363	598.641		0.29008	434.39		0.12117	578.056
	0.09791	595.362		0.29161	433.866		0.12516	575.064
	0.09972	594.551		0.28891	437.563		0.1359	565.329
	0.09225	603.014		0.27954	447.937		0.14111	561.119
	0.08464	611.632		0.27536	453.117		0.14113	562.096
	0.09395	603.323		0.26832	461.149		0.13575	568.476
	0.09649	601.78		0.25723	473.245		0.13182	573.408
	0.09863	600.639		0.24835	483.125		0.12728	578.947
	0.09831	601.956		0.26376	468.718		0.12675	580.475
	0.09727	603.997		0.27818	455.292		0.12341	584.819
	0.09599	606.283		0.28579	448.682		0.1139	595.326
	0.08493	618.337		0.30185	433.622		0.11515	595.078
	0.08539	618.879		0.30734	429.137		0.12375	587.475
	0.09736	607.905		0.30216	435.313		0.12841	583.816
	0.10067	605.595		0.29904	439.437		0.12139	591.836
	0.09096	616.312		0.29967	439.803		0.11609	598.134
	0.09355	614.714		0.30176	438.714		0.12151	593.716
	0.09587	613.399		0.30064	440.837		0.13123	585.001
	0.09882	611.449		0.30097	441.506		0.13464	582.588
	0.10083	610.438		0.30276	440.715		0.13745	580.776
	0.09185	620.418		0.29082	453.657		0.14371	575.515
	0.09104	622.229		0.28836	457.112		0.14133	578.895
	0.09843	615.836		0.29622	450.253		0.1404	580.827
	0.10269	612.576		0.30656	440.916		0.14655	575.682
	0.09952	616.745		0.31228	436.192		0.15497	568.256
	0.09765	619.62		0.31556	433.913		0.15811	566.119
	0.10157	616.701		0.30971	440.766		0.15785	567.378
	0.10614	613.13		0.31226	439.211		0.15642	569.81
	0.10662	613.647		0.30688	445.592		0.15441	572.823
	0.09743	623.834		0.30456	448.912		0.15589	572.342
	0.09488	627.386		0.30076	453.713		0.1484	580.826
	0.08871	634.556		0.29601	459.467		0.13801	592.223
	0.08628	637.988		0.29709	459.386		0.13482	596.409
	0.09657	628.697		0.30089	456.588		0.12969	602.535
	0.11539	610.876		0.29917	459.3		0.12526	607.973
	0.1214	605.873		0.29231	467.16		0.13079	603.442
	0.11115	617.123		0.28253	477.945		0.13775	597.483
	0.09681	632.458		0.28947	472.009		0.14836	587.869
	0.09527	635		0.30091	461.564		0.15821	579.02
	0.09833	632.936		0.3063	457.174		0.15652	581.71
	0.108	624.269		0.31218	452.293		0.15589	583.335
	0.11178	621.486		0.31788	447.595		0.14945	590.778
	0.11068	623.593		0.32634	440.134		0.14403	597.198
	0.10346	631.804		0.33297	434.505		0.13664	605.586
	0.09642	639.852		0.33866	429.812		0.13008	613.147
	0.10152	635.747		0.34812	421.354		0.1219	622.325
	0.10871	629.555		0.34299	427.486		0.12389	621.341
	0.10854	630.726		0.33227	439.2		0.12788	618.35
	0.11142	628.846		0.32957	442.909		0.12314	624.087
	0.11218	629.085		0.32569	447.785		0.12076	627.47
	0.11071	631.557		0.3256	448.876		0.12068	628.55
	0.10237	640.902		0.32608	449.394		0.11966	630.573
	0.09729	646.977		0.31782	458.649		0.11878	632.449
	0.09999	645.283		0.30754	469.93		0.10936	642.869
	0.09923	647.043		0.30304	475.439		0.10787	645.356
	0.09714	650.131		0.30358	475.897		0.10627	647.955
	0.09493	653.34		0.30169	478.78		0.1093	645.933
	0.08817	661.101		0.29899	482.482		0.1264	629.83
	0.08852	661.752		0.29698	485.494		0.13955	617.682
	0.09471	656.562		0.29593	487.544		0.14178	616.45
	0.09817	654.101		0.29525	489.22		0.14281	616.422
	0.10779	645.478		0.29497	490.506		0.13499	625.234
	0.10449	649.778		0.30925	477.221		0.12097	640.254
	0.10225	653.019		0.3202	467.271		0.11065	651.582
	0.09564	660.63		0.33249	455.982		0.1057	657.528
	0.09296	664.307		0.34469	444.781		0.10177	662.461
	0.08249	675.78		0.34988	440.596		0.10315	662.074
	0.08685	672.421		0.34989	441.584		0.11955	646.68
	0.08736	672.911		0.33977	452.701		0.12852	638.708
	0.08047	680.794		0.33421	459.263		0.13208	636.151
	0.07678	685.491		0.32606	468.413		0.13896	630.272
	0.08366	679.606		0.31819	477.284		0.14514	625.089
	0.09114	673.132		0.31903	477.44		0.15028	620.944
	0.10349	661.782		0.32738	470.092		0.15961	612.618
	0.11142	654.844		0.3285	469.974		0.16176	611.471
	0.11262	654.647		0.32834	471.132		0.16211	612.114
	0.11781	650.46		0.32638	474.095		0.16559	609.637
	0.12218	647.087		0.32682	474.657		0.17273	603.503
	0.12702	643.245		0.32554	476.938		0.17831	598.917
	0.11909	652.176		0.32981	473.664		0.17867	599.559
	0.10797	664.295		0.32761	476.866		0.18558	593.651
	0.10992	663.346		0.31818	487.294		0.18653	593.695
	0.11918	655.084		0.31153	494.946		0.18466	596.571
	0.12284	652.424		0.30966	497.812		0.18084	601.391
	0.12564	650.631		0.31087	497.601		0.17549	607.735
	0.13167	645.602		0.31677	492.701		0.16712	617.112
	0.13201	646.257		0.31221	498.261		0.16413	621.101
	0.13374	645.533		0.30666	504.818		0.17102	615.212
	0.13796	642.304		0.31353	498.946		0.18179	605.44
	0.12984	651.43		0.31611	497.364		0.18767	600.554
	0.12567	656.599		0.32501	489.468		0.18931	599.923
	0.13104	652.228		0.32974	485.733		0.18886	601.37
	0.12991	654.362		0.32363	492.841		0.18587	605.358
	0.13098	654.286		0.31992	497.555		0.17961	612.616
	0.1291	657.165		0.31718	501.294		0.17308	620.149
	0.12878	658.485		0.31766	501.816		0.16418	630.052
	0.12275	665.515		0.3197	500.773		0.16356	631.666
	0.11312	676.153		0.32183	499.64		0.16377	632.461
	0.11427	676.002		0.31533	507.145		0.16272	634.508
	0.11741	673.857		0.30414	519.339		0.16658	631.646
	0.11651	675.763		0.30684	517.629		0.16489	634.341
	0.11681	676.458		0.31253	512.941		0.1656	634.626
	0.11552	678.748		0.31737	509.108		0.17755	623.676
	0.11976	675.511		0.3227	504.779		0.18768	614.551
	0.1265	669.769		0.32602	502.456		0.1918	611.427
	0.12765	669.621		0.33504	494.438		0.1916	612.626
	0.12218	676.089		0.3441	486.376		0.19231	612.923
	0.1218	677.469		0.34665	484.829		0.19485	611.381
	0.12269	677.583		0.34506	487.418		0.18776	619.467
	0.12003	681.235		0.34242	491.056		0.18393	624.301
	0.12756	674.713		0.34431	490.167		0.17764	631.59
	0.12938	673.884		0.34411	491.362		0.17513	635.097
	0.13917	665.094		0.3437	492.77		0.18876	622.465
	0.14824	657.026		0.34613	491.342		0.198	614.233
	0.14704	659.224		0.35572	482.751		0.19687	616.36
	0.1415	665.773		0.36804	471.433		0.19444	619.79
	0.13846	669.808		0.3759	464.574		0.18958	625.65
	0.13732	671.951		0.3829	458.579		0.18737	628.855
	0.13824	672.032		0.38758	454.897		0.1995	617.727
	0.13517	676.101		0.38696	456.519		0.19943	618.8
	0.1175	694.77		0.38911	455.369		0.20271	616.516
	0.11547	697.801		0.38817	457.301		0.20191	618.321
	0.11	704.272		0.38612	460.35		0.1996	621.631
	0.11095	704.318		0.39377	453.708		0.20229	619.935
	0.11732	698.953		0.39681	451.665		0.20512	618.108
	0.11979	697.481		0.40016	449.313		0.213	611.233
	0.11138	706.887		0.40468	445.792		0.21347	611.762
	0.10847	710.795		0.40578	445.691		0.21175	614.483
	0.10407	716.198		0.40948	442.992		0.20974	617.492
	0.09839	722.882		0.41846	435.017		0.20474	623.487
	0.09811	724.161		0.42639	428.088		0.20398	625.249
	0.09306	730.205		0.42786	427.618		0.2049	625.331
	0.0929	731.365		0.42813	428.34		0.21531	615.918
	0.09157	733.702		0.42758	429.898		0.22112	611.111
	0.08991	736.358		0.41931	439.162		0.23097	602.263
	0.09307	734.201		0.41204	447.435		0.23379	600.44
	0.08776	740.51		0.40642	454.052		0.2329	602.329
	0.0894	739.864		0.40092	460.557		0.22649	609.738
	0.09828	731.99		0.40875	453.72		0.22408	613.144
	0.10005	731.217		0.41611	447.36		0.22128	616.949
	0.10067	731.6		0.4226	441.875		0.22007	619.16
	0.09524	738.029		0.42468	440.79		0.22342	616.805
	0.08397	750.296		0.41625	450.229		0.22974	611.484
	0.07914	756.124		0.41018	457.29		0.22595	616.275
	0.08323	753.043		0.40592	462.556		0.22404	619.191
	0.09225	745.018		0.40573	463.742		0.22165	622.582
	0.09089	747.381		0.40472	465.75		0.21095	634.279
	0.08336	755.905		0.41238	459.093		0.20387	642.357
	0.09186	748.406		0.4263	446.171		0.2104	636.829
	0.09462	746.647		0.43502	438.455		0.21345	634.774
	0.09668	745.591		0.44181	432.667		0.21515	634.077
	0.10054	742.725		0.45304	422.431		0.20974	640.484
	0.10792	736.352		0.45961	416.866		0.20951	641.72
	0.10914	736.132		0.46549	411.988		0.21315	639.074
	0.11426	732.005		0.47782	400.649		0.21541	637.823
	0.11844	728.824		0.48949	389.989		0.21497	639.259
	0.11688	731.392		0.49483	385.649		0.21767	637.559
	0.11383	735.437		0.49767	383.802		0.2111	645.124
	0.11391	736.359		0.50212	380.354		0.20699	650.238
	0.12061	730.659		0.50415	379.322		0.21217	646.063
	0.11254	739.73		0.50569	378.784		0.20777	651.457
	0.11142	741.847		0.50279	382.682		0.2032	657.031
	0.11588	738.384		0.50238	384.09		0.1984	662.831
	0.11484	740.429		0.50773	379.742		0.19156	670.664
	0.11386	742.406		0.51968	368.794		0.1961	667.124
	0.10898	748.292		0.51874	370.738		0.20611	658.116
	0.10757	750.696		0.52052	369.954		0.22066	644.568
	0.11422	745.052		0.51996	371.514		0.22523	641
	0.11026	750.009		0.52482	367.657		0.22347	643.757
	0.1109	750.365		0.53339	360.087		0.21757	650.66
	0.10806	754.208		0.53627	358.204		0.21171	657.519
	0.10484	758.432		0.53085	364.621		0.21267	657.557
	0.10509	759.176		0.52668	369.798		0.20437	666.858
	0.10554	759.728		0.52983	367.645		0.19711	675.117
	0.11004	756.23		0.52628	372.196		0.20024	672.987
	0.11348	753.792		0.52586	373.613		0.20122	673.013
	0.11562	752.652		0.52785	372.62		0.20376	671.469
	0.1217	747.565		0.52406	377.417		0.21048	665.745
	0.12181	748.461		0.52152	380.959		0.217	660.233
	0.11494	756.324		0.5266	376.874		0.2163	661.927
	0.10897	763.301		0.53857	365.906		0.21537	663.862
	0.10677	766.495		0.54285	362.621		0.22185	658.376
	0.11623	758.04		0.5453	361.169		0.22344	657.793
	0.11972	755.544		0.54385	363.628		0.22768	654.549
	0.11335	762.92		0.54396	364.513		0.22152	661.71
	0.10304	774.224		0.54175	367.725		0.20753	676.702
	0.10223	776.035		0.54534	365.132		0.20145	683.782
	0.10886	770.41		0.55787	353.6		0.19612	690.105
	0.11918	761.088		0.56324	349.231		0.19532	691.908
	0.12162	759.645		0.56292	350.556		0.20003	688.198
	0.11741	764.853		0.55439	360.085		0.20537	683.858
	0.11855	764.723		0.54447	371.006		0.21479	675.44
	0.11971	764.554		0.5389	377.571		0.22786	663.366
	0.12533	759.939		0.54072	376.752		0.22658	665.649
	0.13112	755.146		0.54757	370.901		0.2332	660.027
	0.12868	758.586		0.55776	361.71		0.23864	655.585
	0.12306	765.213		0.57287	347.601		0.24909	646.139
	0.11793	771.343		0.57631	345.166		0.26387	632.36
	0.11884	771.43		0.57618	346.298		0.27287	624.356
	0.12644	764.83		0.57655	346.925		0.27958	618.647
	0.13022	762.049		0.57246	352.016		0.27878	620.445
	0.12748	765.79		0.56816	357.318		0.27252	627.704
	0.12621	768.061		0.56378	362.696		0.25545	645.776
	0.12345	771.819		0.55373	373.748		0.24574	656.485
	0.12576	770.513		0.55212	376.354		0.24148	661.744
	0.13202	765.245		0.55119	378.284		0.23669	667.543
	0.14202	756.246		0.54872	381.75		0.2256	679.632
	0.15042	748.852		0.54299	388.48		0.22594	680.287
	0.14878	751.487		0.53359	398.888		0.22706	680.171
	0.13505	766.216		0.52994	403.538		0.22603	682.199
	0.13196	770.304		0.53047	404.008		0.22117	688.054
	0.13316	770.113		0.53725	398.223		0.21624	693.991
	0.14481	759.462		0.54527	391.201		0.2177	693.532
	0.15204	753.228		0.54618	391.294		0.22352	688.707
	0.15232	753.949		0.54401	394.464		0.23216	681.069
	0.15335	753.923		0.5418	397.677		0.24276	671.47
	0.14706	761.209		0.54494	395.529		0.25127	663.954
	0.14455	764.72		0.55504	386.435		0.2635	652.724
	0.14408	766.186		0.56289	379.584		0.27036	646.873
	0.14617	765.1		0.56924	374.232		0.26674	651.49
	0.14542	766.846		0.57047	374.001		0.26342	655.809
	0.14059	772.678		0.57142	374.059		0.26914	651.085
	0.14001	774.259		0.57862	367.859		0.28021	641.021
	0.14524	770.025		0.57468	372.792		0.29097	631.256
	0.15264	763.63		0.57635	372.127		0.29664	626.589
	0.15429	762.983		0.58068	368.798		0.28967	634.556
	0.14963	768.639		0.59145	359.022		0.27902	646.213
	0.1448	774.471		0.5971	354.378		0.27742	648.808
	0.15108	769.185		0.59596	356.518		0.27705	650.179
	0.161	760.271		0.59732	356.152		0.27798	650.252
	0.16679	755.477		0.59924	355.239		0.27171	657.523
	0.16181	761.463		0.59044	365.035		0.27598	654.25
	0.14717	777.101		0.58947	367		0.28807	643.154
	0.14558	779.691		0.59283	364.648		0.3008	631.43
	0.14855	777.718		0.59964	358.83		0.30714	626.088
	0.15192	775.347		0.59803	361.449		0.31032	623.908
	0.16042	767.847		0.60307	357.407		0.30973	625.501
	0.17377	755.501		0.60358	357.895		0.30619	630.039
	0.17434	755.926		0.60554	356.93		0.30209	635.138
	0.16673	764.539		0.60027	363.209		0.30642	631.805
	0.15985	772.419		0.6015	362.979		0.31045	628.778
	0.1651	768.17		0.60946	356.016		0.3066	633.627
	0.17459	759.676		0.61188	354.59		0.29927	641.963
	0.18407	751.194		0.60813	359.349		0.29637	645.856
	0.18729	748.977		0.60464	363.831		0.31057	632.654
	0.1882	749.067		0.61281	356.667		0.32259	621.642
	0.19319	745.074		0.61875	351.729		0.33105	614.18
	0.19341	745.858		0.61807	353.401		0.33414	612.093
	0.19361	746.656		0.62497	347.502		0.33342	613.806
	0.19048	750.792		0.62882	344.653		0.32788	620.352
	0.18425	758.022		0.61654	357.937		0.31641	632.818
	0.18044	762.828		0.60588	369.595		0.31834	631.889
	0.19043	753.838		0.59779	378.683		0.32514	626.089
	0.20042	744.851		0.60124	376.23		0.33799	614.237
	0.20486	741.404		0.61096	367.514		0.3428	610.426
	0.20628	740.985		0.62533	354.147		0.35262	601.604
	0.20169	746.58		0.63938	341.098		0.36755	587.679
	0.20046	748.804		0.64969	331.781		0.37992	576.313
	0.20044	749.827		0.6609	321.57		0.38483	572.396
	0.20038	750.889		0.66424	319.232		0.38662	571.606
	0.19734	754.929		0.67134	313.13		0.39126	567.972
	0.19719	756.082		0.67931	306.163		0.3885	571.731
	0.20346	750.813		0.68812	298.358		0.39576	565.467
	0.21034	744.924		0.69654	290.938		0.40686	555.372
	0.21241	743.855		0.6986	289.874		0.42343	539.797
	0.20863	748.638		0.69563	293.843		0.42988	534.348
	0.20313	755.134		0.69896	291.517		0.42713	538.097
	0.19883	760.443		0.71347	278.001		0.42623	540
	0.19602	764.246		0.72803	264.444		0.42394	543.29
	0.19892	762.351		0.73037	263.103		0.4278	540.431
	0.19693	765.341		0.72416	270.316		0.43407	535.157
	0.19958	763.687		0.73384	261.63		0.44252	527.709
	0.20577	758.495		0.74149	254.987		0.44871	522.514
	0.21438	750.889		0.74535	252.121		0.44438	527.853
	0.22764	738.627		0.75943	239.042		0.45389	519.334
	0.23696	730.305		0.7661	233.371		0.4699	504.324
	0.24548	722.789		0.76934	231.131		0.4691	506.124
	0.24782	721.45		0.76039	241.081		0.46484	511.391
	0.25193	718.337		0.76326	239.215		0.45765	519.583
	0.26427	706.996		0.77313	230.344		0.44993	528.298
	0.26532	706.949		0.78705	217.428		0.45077	528.457
	0.26052	712.745		0.79504	210.436		0.45965	520.577
	0.25483	719.434		0.7953	211.177		0.46622	515.011
	0.25712	718.146		0.79147	216.007		0.47798	504.251
	0.25808	718.187		0.78821	220.266		0.49428	488.946
	0.26484	712.432		0.77882	230.653		0.50978	474.453
	0.27602	702.252		0.77389	236.589		0.51757	467.659
	0.28076	698.512		0.7719	239.577		0.52308	463.149
	0.28224	698.029		0.77783	234.642		0.52626	460.965
	0.2743	706.969		0.78586	227.617		0.5357	452.525
	0.27535	706.922		0.78984	224.637		0.53997	449.254
	0.27355	709.718		0.79533	220.148		0.5436	446.624
	0.27255	711.723		0.80222	214.255		0.54742	443.809
	0.27061	714.654		0.798	219.475		0.55559	436.643
	0.26631	719.96		0.783	235.475		0.57249	420.742
	0.26651	720.76		0.77051	248.967		0.57861	415.618
	0.26978	718.492		0.76647	254.008		0.57919	416.04
	0.27452	714.751		0.76294	258.536		0.58297	413.262
	0.28126	709.008		0.77152	250.953		0.58943	407.796
	0.28756	703.704		0.77984	243.638		0.59071	407.515
	0.28877	703.502		0.79142	233.053		0.59008	409.148
	0.2897	703.569		0.80285	222.621		0.58776	412.469
	0.28929	704.981		0.81839	208.084		0.59072	410.511
	0.28682	708.451		0.82039	207.082		0.5973	404.928
	0.28573	710.541		0.82443	204.043		0.6014	401.828
	0.27307	724.202		0.83453	194.94		0.60235	401.876
	0.27518	723.088		0.83772	192.756		0.60405	401.181
	0.27793	721.336		0.84293	188.544		0.60073	405.503
	0.28315	717.114		0.84258	189.898		0.59986	407.364
	0.28926	712.009		0.84088	192.591		0.60418	404.049
	0.29492	707.35		0.8349	199.578		0.61112	398.11
	0.3043	698.971		0.82662	208.849		0.62054	389.69
	0.31162	692.652		0.8238	212.678		0.63461	376.614
	0.31976	685.506		0.83266	204.815		0.64598	366.246
	0.32553	680.736		0.83733	201.141		0.6559	357.324
	0.33197	675.299		0.84409	195.38		0.66866	345.573
	0.33183	676.436		0.84627	194.201		0.67882	336.406
	0.32879	680.477		0.85613	185.341		0.68653	329.698
	0.33679	673.48		0.86972	172.749		0.7007	316.531
	0.34174	669.524		0.86953	173.943		0.70725	310.978
	0.34347	668.803		0.86459	179.884		0.70772	311.51
	0.34062	672.648		0.85523	190.243		0.7056	314.625
	0.33992	674.349		0.851	195.471		0.70016	321.073
	0.33987	675.403		0.84757	199.9		0.69575	326.477
	0.33894	677.33		0.84276	205.714		0.69418	329.051
	0.33114	686.131		0.84066	208.816		0.69196	332.273
	0.3251	693.17		0.84242	208.053		0.69282	332.405
	0.33048	688.791		0.85023	201.241		0.70534	320.888
	0.34039	679.875		0.85546	197.014		0.72309	304.142
	0.35161	669.66		0.86001	193.468		0.74062	287.606
	0.35778	664.491		0.87088	183.595		0.75143	277.8
	0.36343	659.838		0.86516	190.31		0.74871	281.514
	0.3583	665.965		0.8595	196.978		0.7547	276.525
	0.36383	661.434		0.84942	208.058		0.75285	279.378
	0.37099	655.276		0.84346	215.014		0.75413	279.102
	0.3696	657.664		0.84079	218.686		0.75733	276.901
	0.36742	660.849		0.84908	211.395		0.74991	285.323
	0.37091	658.357		0.85614	205.334		0.7454	290.827
	0.37721	653.056		0.85888	203.595		0.73916	298.065
	0.38812	643.149		0.8689	194.577		0.73452	303.707
	0.38904	643.229		0.86993	194.545		0.73317	306.059
	0.38087	652.396		0.86884	196.639		0.74344	296.788
	0.3758	658.466		0.86656	199.913		0.75511	286.119
	0.38308	652.188		0.87072	196.753		0.76954	272.689
	0.39272	643.548		0.87733	191.147		0.77222	271.011
	0.39436	642.905		0.87506	194.417		0.76888	275.35
	0.40183	636.438		0.87105	199.423		0.7681	277.129
	0.41121	628.054		0.86737	204.1		0.77177	274.458
	0.41968	620.587		0.86933	203.149		0.77731	269.923
	0.41625	625.02		0.87591	197.563		0.78973	258.5
	0.4136	628.665		0.88025	194.221		0.79909	250.139
	0.41365	629.614		0.88265	192.821		0.79913	251.097
	0.42281	621.461		0.89026	186.213		0.80028	250.945
	0.42815	617.118		0.88685	190.624		0.80269	249.54
	0.42694	619.331		0.88548	192.99		0.81123	242.002
	0.41829	628.976		0.89002	189.45		0.8128	241.431
	0.41591	632.359		0.89106	189.412		0.81595	239.275
	0.41503	634.241		0.88803	193.445		0.81595	240.279
	0.41209	638.174		0.88714	195.337		0.80904	248.191
	0.42292	628.345		0.88623	197.244		0.81675	241.479
	0.4229	629.366		0.88962	194.851		0.81915	240.076
	0.42353	629.735		0.87821	207.264		0.82509	235.135
	0.41896	635.313		0.87195	214.528		0.82585	235.376
	0.4229	632.369		0.87615	211.324		0.82566	236.566
	0.41988	636.388		0.87629	212.181		0.82609	237.142
	0.41598	641.289		0.88077	208.701		0.82755	236.682
	0.415	643.266		0.8875	202.973		0.83467	230.56
	0.421	638.264		0.89487	196.607		0.83005	236.175
	0.42244	637.832		0.90012	192.356		0.82574	241.493
	0.42401	637.257		0.90315	190.32		0.8223	245.928
	0.43921	623.058		0.91225	182.22		0.82706	242.173
	0.441	622.266		0.91606	179.418		0.83082	239.41
	0.43266	631.613		0.92066	175.809		0.83048	240.745
	0.439	626.266		0.93823	159.241		0.84194	230.293
	0.43593	630.337		0.95286	145.617		0.85345	219.781
	0.43599	631.28		0.9583	141.173		0.85185	222.378
	0.43131	636.958		0.95502	145.452		0.85381	221.417
	0.42818	641.093		0.96138	140.099		0.85744	218.787
	0.42779	642.474		0.96895	133.522		0.85977	217.459
	0.42807	643.194		0.96734	136.135		0.86237	215.859
	0.43072	641.546		0.96672	137.752		0.87083	208.403
	0.4356	637.666		0.96049	144.984		0.87657	203.657
	0.43847	635.794		0.95978	146.691		0.87887	202.354
	0.44329	631.979		0.94798	159.497		0.88536	196.869
	0.43858	637.687		0.93509	173.389		0.89049	192.736
	0.43581	641.463		0.92792	181.549		0.89552	188.712
	0.43394	644.326		0.93336	177.114		0.90238	182.847
	0.42724	652.032		0.9322	179.277		0.9077	178.526
	0.4215	658.768		0.93225	180.224		0.91035	176.882
	0.41949	661.777		0.93523	178.239		0.9079	180.332
	0.42116	661.111		0.94218	172.293		0.91189	177.339
	0.43019	653.074		0.95112	164.356		0.92368	166.544
	0.44364	640.633		0.96193	154.544		0.93215	159.08
	0.45797	627.299		0.96605	151.426		0.93598	156.246
	0.4673	618.964		0.97017	148.302		0.94189	151.336
	0.46738	619.885		0.97966	139.816		0.93835	155.878
	0.46761	620.656		0.98926	131.215		0.94188	153.346
	0.46709	622.176		0.99349	127.983		0.94574	150.485
	0.47095	619.318		0.99604	126.432		0.95003	147.194
	0.47562	615.65		1.00093	122.546		0.95843	139.8
	0.48454	607.732		1.00154	122.931		0.95462	144.608
	0.47931	613.961		0.9972	128.277		0.95124	148.989
	0.47362	620.644		1.00066	125.817		0.96166	139.567
	0.47779	617.482		0.99972	127.759		0.97337	128.859
	0.47941	616.859		1.00359	124.881		0.9743	128.932
	0.48139	615.88		1.00588	123.595		0.97579	128.435
	0.4835	614.772		1.00105	129.42		0.97168	133.545
	0.48515	614.122		0.98917	142.304		0.9632	143.024
	0.48072	619.552		0.97326	159.212		0.95857	148.657
	0.4827	618.572		0.96684	166.636		0.9552	153.033
	0.48561	616.658		0.9686	165.879		0.95336	155.867
	0.50385	599.415		0.96779	167.681		0.96225	147.976
	0.51902	585.25		0.96738	169.095		0.96054	150.684
	0.52162	583.648		0.96873	168.745		0.95935	152.883
	0.51917	587.103		0.97373	164.745		0.9641	149.125
	0.5302	577.067		0.96344	176.031		0.95903	155.203
	0.53739	570.882		0.95227	188.204		0.95743	157.797
	0.5464	562.87		0.94648	194.995		0.96186	154.373
	0.56542	544.848		0.94307	199.403		0.96186	155.365
	0.57528	535.986		0.94521	198.266		0.96431	153.918
	0.58168	530.584		0.94784	196.632		0.96868	150.553
	0.57878	534.484		0.95691	188.564		0.96432	155.91
	0.56657	547.699		0.95955	186.925		0.96744	153.79
	0.56304	552.225		0.96498	182.494		0.96938	152.847
	0.56526	551.013		0.97419	174.281		0.97625	146.976
	0.57682	540.451		0.98477	164.704		0.97988	144.346
	0.58581	532.46		0.98911	161.369		0.98544	139.788
	0.59051	528.762		1.00402	147.454		0.99438	131.845
	0.58575	534.517		1.01972	132.753		0.99521	132.022
	0.58858	532.688		1.0277	125.769		0.995	133.228
	0.58917	533.095		1.03365	120.821		0.99877	130.462
	0.59064	532.628		1.03062	124.858		0.99726	132.966
	0.58986	534.408		1.03087	125.607		0.9958	135.429
	0.59235	532.922		1.02428	133.19		0.99266	139.57
	0.59698	529.287		1.02178	136.696		0.99058	142.648
	0.60302	524.251		1.01044	149.03		0.98718	147.053
	0.61119	517.076		0.99824	162.238		0.98465	150.577
	0.62985	499.423		0.99358	167.892		0.9839	152.326
	0.63757	492.702		0.99024	172.236		0.99346	143.773
	0.62892	502.349		1.00247	161.001		0.99828	139.953
	0.62426	508.005		1.01381	150.66		1.00985	129.379
	0.62448	508.79		1.02311	142.369		1.01184	128.387
	0.62937	504.902		1.03531	131.159		1.01914	122.085
	0.62803	507.235		1.03985	127.622		1.03031	111.915
	0.6269	509.371		1.04578	122.698		1.03672	106.508
	0.62423	513.04		1.05006	119.415		1.03988	104.35
	0.62054	517.724		1.04549	124.983		1.0388	106.429
	0.61419	525.078		1.03551	135.961		1.03157	114.663
	0.61909	521.179		1.03595	136.525		1.01867	128.558
	0.61957	521.7		1.04622	127.254		1.01301	135.216
	0.61705	525.219		1.05592	118.553		1.00496	144.264
	0.619	524.272		1.05866	116.818		0.99014	160.086
	0.62161	522.661		1.05988	116.597		0.99591	155.314
	0.62573	519.541		1.06482	112.652		1.00592	146.307
	0.61657	529.699		1.07108	107.398		1.01911	134.118
	0.60941	537.861		1.07577	103.702		1.0207	133.531
	0.60633	541.936		1.07453	105.944		1.01826	136.964
	0.60796	541.308		1.07716	104.319		1.01498	141.247
	0.59548	554.786		1.07759	104.885		1.01193	145.299
	0.59687	554.401		1.07419	109.282		1.01503	143.195
	0.59716	555.104		1.07821	106.26		1.01909	140.139
	0.59794	555.329		1.08387	101.602		1.02192	138.31
	0.60459	549.681		1.093	93.4766		1.02237	138.86
	0.60898	546.284		1.1025	84.9693		1.02533	136.901
	0.60597	550.294		1.10418	84.2958		1.02701	136.221
	0.59943	557.834		1.10919	80.2828		1.02535	138.883
	0.5969	561.373		1.11041	80.0606		1.03256	132.665
	0.59247	566.796		1.10527	86.2073		1.03466	131.572
	0.58391	576.36		1.09048	101.995		1.03171	135.523
	0.58231	578.959		1.09426	99.2171		1.02648	141.753
	0.57981	582.461		1.09224	102.232		1.02908	140.15
	0.58439	578.876		1.09021	105.261		1.03618	134.053
	0.58633	577.942		1.08824	108.232		1.04418	127.046
	0.58547	579.799		1.08986	107.614		1.04308	129.15
	0.59224	574.026		1.08771	110.768		1.05174	121.486
	0.60199	565.277		1.08334	116.138		1.0656	108.627
	0.61241	555.859		1.07692	123.557		1.07471	100.52
	0.61331	555.962		1.09841	103.06		1.07786	98.3647
	0.6196	550.666		1.11577	86.7018		1.07474	102.486
	0.63213	539.134		1.12324	80.238		1.07752	100.711
	0.6386	533.668		1.12561	78.8611		1.08395	95.2752
	0.63829	534.977		1.12314	82.3383		1.08988	90.3436
	0.63675	537.52		1.12925	77.2194		1.10052	80.7082
	0.63921	536.058		1.12838	79.0907		1.10669	75.5387
	0.63408	542.185		1.1292	79.275		1.11061	72.6139
	0.62957	547.696		1.13469	74.7891		1.11086	73.3713
	0.62911	549.161		1.13261	77.8597		1.09993	85.3034
	0.6277	551.565		1.1276	83.8695		1.0954	90.8244
	0.63455	545.717		1.12899	83.4798		1.09494	92.2925
	0.63379	547.479		1.13275	80.7245		1.09553	92.699
	0.62966	552.606		1.13533	79.1452		1.09412	95.1036
	0.63293	550.343		1.13769	77.7835		1.09378	96.4463
	0.63728	546.991		1.13929	77.1855		1.09243	98.7987
	0.63543	549.843		1.13699	80.4868		1.10081	91.4189
	0.6461	540.167		1.13958	78.8928		1.10388	89.3495
	0.65232	534.944		1.13871	80.7622		1.1076	86.6306
	0.66365	524.622		1.13647	84.0063		1.11472	80.5118
	0.67273	516.538		1.13779	83.6874		1.12322	73.0051
	0.68008	510.19		1.14444	78.0364		1.12749	69.7414
	0.68695	504.32		1.15259	70.8867		1.13711	61.1186
	0.69564	496.631		1.16215	62.3269		1.15204	47.191
	0.69531	497.958		1.16597	59.5023		1.15341	46.8161
	0.69273	501.54		1.1645	61.9721		1.1557	45.5241
	0.68697	508.299		1.16007	67.4086		1.1535	48.727
	0.67714	519.133		1.16506	63.4107		1.14779	55.4359
	0.67299	524.275		1.17012	59.35		1.1489	55.3315
	0.66602	532.245		1.17728	53.1897		1.15153	53.7019
	0.66621	533.055		1.18487	46.609		1.14942	56.8081
	0.6685	531.765		1.18396	48.5183		1.14193	65.2984
	0.68027	520.995		1.18389	49.5887		1.1404	67.8252
	0.68141	520.861		1.18448	49.9911		1.14621	63.0154
	0.67896	524.309		1.19701	38.4606		1.15025	59.9798
	0.67511	529.156		1.20261	33.8681		1.14841	62.814
	0.67418	531.09		1.20415	33.3266		1.14276	69.4732
	0.68453	521.736		1.21173	26.741		1.12912	84.1095
	0.69079	516.479		1.22443	15.0426		1.12216	92.0656
	0.70114	507.126		1.22881	11.6594		1.1103	104.923
	0.70462	504.649		1.23104	10.4391		1.09896	117.264
	0.70056	509.707		1.22292	19.5523		1.09224	124.985
	0.7093	501.964		1.21647	27.0012		1.08738	130.852
	0.72039	491.876		1.2131	31.3753		1.0876	131.629
	0.71825	495.016		1.21478	30.6926		1.08786	132.373
	0.72113	493.142		1.21769	28.7854		1.08915	132.08
	0.72939	485.876		1.21542	32.053		1.0985	123.732
	0.72611	490.154		1.2158	32.6724		1.10582	117.41
	0.72117	496.094		1.21568	33.7983		1.10511	119.117
	0.71941	498.86		1.21236	38.111		1.10944	115.79
	0.72861	490.663		1.20349	47.9871		1.11262	113.613
	0.73254	487.73		1.19544	57.0293		1.11852	108.704
	0.73191	489.358		1.19019	63.2806		1.12638	101.848
	0.74392	478.348		1.19516	59.3159		1.13655	92.6804
	0.75132	471.948		1.19576	59.7139		1.14479	85.4413
	0.74532	478.944		1.19352	62.9529		1.14316	88.0684
	0.74369	481.576		1.19841	59.067		1.14079	91.4375
	0.74054	485.728		1.20173	56.7452		1.14222	91.0071
	0.74366	483.608		1.20558	53.8926		1.14903	85.1942
	0.74112	487.145		1.20744	53.0374		1.15461	80.6179
	0.7391	490.169		1.2024	59.0737		1.15905	77.1834
	0.74176	488.507		1.20289	59.5878		1.16139	75.8428
	0.74426	487.01		1.20717	56.3041		1.16398	74.2522
	0.7489	483.366		1.2096	54.8752		1.16246	76.7669
	0.75471	478.556		1.22232	43.1539		1.16669	73.5346
	0.76265	471.62		1.23088	35.5919		1.17576	65.4687
	0.76884	466.426		1.24211	25.36		1.1842	58.0268
	0.77074	465.529		1.24592	22.5568		1.18701	56.2225
	0.77584	461.43		1.24586	23.6135		1.1851	59.1317
	0.78628	451.993		1.23911	31.3655		1.17484	70.3931
	0.78732	451.951		1.22079	50.6864		1.17028	75.9489
	0.78652	453.75		1.21188	60.5915		1.16771	79.5174
	0.79093	450.335		1.20264	70.8293		1.16038	87.8485
	0.79544	446.832		1.19424	80.2323		1.16584	83.3895
	0.79584	447.426		1.19127	84.205		1.1559	94.327
	0.80288	441.393		1.1893	87.1738		1.15086	100.37
	0.80737	437.903		1.18828	89.196		1.15706	95.1668
	0.80727	438.998		1.18625	92.2266		1.15993	93.2966
	0.80255	444.717		1.17851	100.967		1.15966	94.5662
	0.80078	447.489		1.17901	101.464		1.16024	94.9863
	0.79687	452.398		1.1744	107.075		1.15878	97.4519
	0.79955	450.718		1.16843	114.046		1.15809	99.141
	0.80025	451.014		1.16343	120.043		1.16142	96.8083
	0.80547	446.803		1.16554	118.935		1.16409	95.1365
	0.81342	439.848		1.17312	112.35		1.16059	99.639
	0.81713	437.142		1.17515	111.327		1.16683	94.3953
	0.81973	435.533		1.17212	115.359		1.181	81.2289
	0.81857	437.697		1.17512	113.351		1.19724	65.9905
	0.82188	435.391		1.17323	116.243		1.2024	61.8324
	0.82064	437.625		1.16594	124.537		1.19426	70.9664
	0.82194	437.327		1.15501	136.468		1.18443	81.7975
	0.81777	442.495		1.15528	137.191		1.17565	91.5751
	0.81185	449.418		1.15766	135.818		1.17818	90.0442
	0.80857	453.7		1.15997	134.5		1.18332	85.9049
	0.79729	465.983		1.15671	138.767		1.18392	86.3084
	0.79436	469.91		1.16506	131.409		1.18354	87.6859
	0.78693	478.337		1.1775	119.974		1.18319	89.0347
	0.79282	473.449		1.17856	119.912		1.18811	85.1232
	0.80219	465.077		1.17576	123.716		1.1868	87.4296
	0.80926	459.005		1.17845	122.025		1.18764	87.5918
	0.80966	459.604		1.1903	111.177		1.18826	87.9701
	0.81226	458.005		1.20321	99.2647		1.18165	95.5764
	0.81064	460.625		1.21244	91.0353		1.17796	100.27
	0.80855	463.721		1.21946	85.011		1.17199	107.241
	0.80726	466.007		1.2213	84.1777		1.17115	109.076
	0.80812	466.153		1.22095	85.5226		1.17281	108.418
	0.79969	475.577		1.22448	82.9892		1.17777	104.462
	0.78637	489.897		1.22328	85.1892		1.18074	102.493
	0.78803	489.237		1.22336	86.1095		1.17028	113.945
	0.79232	485.95		1.2171	93.3773		1.16421	121.015
	0.79167	487.597		1.21455	96.9267		1.16652	119.706
	0.78972	490.548		1.21687	95.6018		1.17311	114.117
	0.78943	491.842		1.21902	94.4558		1.17235	115.883
	0.78786	494.406		1.21506	99.4101		1.1718	117.427
	0.79312	490.145		1.20538	110.099		1.17186	118.368
	0.80211	482.154		1.19481	121.667		1.17389	117.34
	0.81231	472.958		1.19641	121.063		1.1744	117.828
	0.82395	462.322		1.19933	119.148		1.17857	114.659
	0.82954	457.725		1.197	122.477		1.17732	116.908
	0.83592	452.346		1.19298	127.493		1.17789	117.335
	0.83429	454.978		1.18873	132.744		1.18244	113.791
	0.8335	456.768		1.184	138.472		1.19109	106.134
	0.83139	459.877		1.18423	139.247		1.19473	103.503
	0.82932	462.949		1.18886	135.611		1.19014	109.09
	0.83113	462.136		1.20018	125.298		1.18884	111.384
	0.83111	463.157		1.20784	118.632		1.18873	112.494
	0.83397	461.299		1.21157	115.904		1.19083	111.402
	0.84164	454.63		1.20687	121.603		1.19597	107.254
	0.84154	455.729		1.20488	124.595		1.19877	105.454
	0.83966	458.611		1.1918	138.672		1.20198	103.248
	0.83222	467.044		1.18928	142.191		1.20592	100.304
	0.82154	478.724		1.18294	149.536		1.20985	97.3832
	0.81652	484.748		1.1868	146.674		1.2214	86.829
	0.80558	496.686		1.19028	144.199		1.22416	85.0734
	0.79832	504.952		1.18995	145.525		1.21908	91.1479
	0.7967	507.569		1.18789	148.585		1.22206	89.1659
	0.79525	510.019		1.19006	147.414		1.22354	88.687
	0.79282	513.443		1.19135	147.128		1.23209	81.1394
	0.7963	510.965		1.19231	147.16		1.2394	74.8285
	0.79781	510.454		1.19771	142.763		1.25324	61.9872
	0.7911	518.169		1.21136	130.115		1.2634	52.8247
	0.78986	520.408		1.21621	126.263		1.27411	43.1154
	0.80363	507.635		1.21624	127.232		1.27882	39.4109
	0.81736	494.909		1.21108	133.396		1.29214	27.0836
	0.81264	500.627		1.20816	137.315		1.29402	26.2122
	0.80997	504.298		1.20665	139.823		1.29136	29.8669
	0.80917	506.103		1.2048	142.671		1.29545	26.7815
	0.81497	501.301		1.20476	143.712		1.295	28.2268
	0.81939	497.874		1.21585	133.626		1.29119	33.0403
	0.82349	494.783		1.22122	129.255		1.28376	41.4707
	0.82409	495.179		1.22379	127.684		1.28169	44.5348
	0.83373	486.541		1.23586	116.617		1.28063	46.5945
	0.84754	473.732		1.24304	110.431		1.28181	46.4212
	0.85989	462.377		1.24705	107.429		1.28294	46.287
	0.86416	459.111		1.23896	116.513		1.28799	42.2397
	0.86467	459.6		1.22654	129.936		1.28832	42.9115
	0.85381	471.46		1.22436	133.118		1.30129	30.9349
	0.85361	472.656		1.22838	130.094		1.31109	22.1365
	0.85257	474.702		1.23273	126.749		1.31613	18.094
	0.84687	481.403		1.24175	118.728		1.31819	17.0418
	0.85031	478.958		1.24997	111.502		1.31142	24.813
	0.85523	475.036		1.25272	109.751		1.31044	26.7844
	0.85989	471.374		1.25466	108.811		1.30869	29.5396
	0.86289	469.382		1.25548	108.99		1.31091	28.3187
	0.86484	468.432		1.25024	115.237		1.30876	31.4721
	0.85972	474.547		1.23919	127.284		1.30477	36.4548
	0.85507	480.195		1.22674	140.734		1.305	37.2273
	0.85661	479.659		1.2136	154.876		1.30703	36.1977
	0.85977	477.498		1.20842	161.054		1.31253	31.695
	0.86734	470.932		1.20447	166.007		1.31291	32.3207
	0.87137	467.898		1.20393	167.542		1.32138	24.85
	0.8744	465.871		1.20319	169.284		1.3359	11.3237
	0.87582	465.445		1.2032	170.275		1.34268	5.54471
	0.87969	462.581		1.20108	173.391		1.33794	11.2889
	0.88099	462.283		1.20488	170.592		1.33198	18.2462
	0.87883	465.442		1.20716	169.317		1.33407	17.1582
	0.87702	468.253		1.20862	168.852		1.33114	21.0933
	0.87565	470.615		1.20446	174.012		1.32409	29.1393
	0.87051	476.755		1.19852	180.955		1.31418	40.0491
	0.86822	480.046		1.19407	186.403		1.31269	42.5427
	0.86414	485.125		1.19389	187.588		1.31914	37.0837
	0.86815	482.123		1.19549	186.986		1.32527	31.9608
	0.86961	481.661		1.19783	185.643		1.3236	34.6319
	0.87403	478.236		1.19761	186.864		1.33708	22.1508
	0.87976	473.513		1.19688	188.597		1.34863	11.6011
	0.88343	470.836		1.20278	183.698		1.35763	3.59615
	0.88417	471.101		1.20767	179.803		1.36014	2.09067
	0.89438	461.89		1.21312	175.355		1.3584	4.83298
	0.90616	451.109		1.21431	175.161		1.35713	7.09616
	0.92229	435.982		1.21967	170.808		1.35034	14.8866
	0.9305	428.765		1.22365	167.829		1.34129	24.9431
	0.93187	428.402		1.22446	168.013		1.33433	32.8955
	0.93993	421.343		1.22155	171.92		1.33532	32.9051
	0.9384	423.866		1.21903	175.447		1.33809	31.1389
	0.94354	419.723		1.2143	181.174		1.33986	30.373
	0.94693	417.341		1.21222	184.256		1.35146	19.7689
	0.94983	415.439		1.20953	187.942		1.35738	14.846
	0.95833	407.939		1.2135	184.971		1.36344	9.78994
	0.96279	404.48		1.21208	187.395		1.36344	10.785
	0.96966	398.608		1.20701	193.464		1.36761	7.62291
	0.96893	400.341		1.20914	192.336		1.37268	3.54912
	0.96707	403.199		1.20748	194.998		1.37679	0.436728
	0.97357	397.701		1.19891	204.562		1.37018	8.05175
	0.97267	399.599		1.19213	212.346		1.35642	22.8051
	0.96087	412.401		1.18658	218.894		1.34769	32.5337
	0.94895	425.318		1.18972	216.757		1.33684	44.3856
	0.9426	432.665		1.18826	219.21		1.33747	44.7549
	0.9472	429.069		1.19714	211.339		1.33793	45.2991
	0.95167	425.602		1.19692	212.551		1.34941	34.8161
	0.94961	428.663		1.19436	216.117		1.35463	30.6025
	0.95081	428.458		1.19381	217.66		1.3586	27.6298
	0.95218	428.087		1.19886	213.619		1.36444	22.7925
	0.95234	428.93		1.20113	212.345		1.36759	20.6351
	0.95079	431.477		1.19662	217.859		1.36677	22.4548
	0.94766	435.613		1.20077	214.703		1.37052	19.708
	0.94405	440.217		1.20806	208.416		1.3804	10.8304
	0.95019	435.078		1.20867	208.805		1.38113	11.1032
	0.94989	436.378		1.20155	216.92		1.37584	17.3932
	0.9498	437.473		1.20548	213.997		1.37828	15.9531
	0.95087	437.397		1.20764	212.836		1.37889	16.3399
	0.94653	442.735		1.2146	206.877		1.377	19.2238
	0.9479	442.369		1.21875	203.727		1.37713	20.0979
	0.94969	441.575		1.21833	205.139		1.37597	22.2547
	0.94359	448.677		1.21788	206.597		1.37388	25.3526
	0.94315	450.116		1.2129	212.571		1.37991	20.3188
	0.94557	448.701		1.20252	223.956		1.38162	19.6106
	0.94887	446.397		1.2015	225.978		1.38157	20.6596
	0.95263	443.639		1.21392	214.555		1.372	31.2249
	0.95143	445.841		1.22409	205.384		1.36128	42.9441
	0.94905	449.22		1.22988	200.595		1.34917	56.0564
	0.94525	454.02		1.22816	203.318		1.34037	65.8573
	0.94611	454.161		1.22728	205.196		1.32822	79.0079
	0.94805	453.219		1.24471	188.764		1.31277	95.4539
	0.95207	450.202		1.2637	170.777		1.31195	97.2817
	0.95491	448.361		1.28592	149.558		1.31074	99.4868
	0.96456	439.709		1.29772	138.756		1.31913	92.0968
	0.96938	435.886		1.29623	141.249		1.32506	87.1731
	0.97441	431.858		1.29694	141.533		1.33052	82.7106
	0.96554	441.732		1.297	142.477		1.33201	82.2191
	0.95875	449.52		1.29677	143.701		1.33321	82.0142
	0.95995	449.317		1.29971	141.766		1.32763	88.597
	0.96676	443.51		1.29034	152.134		1.31682	100.411
	0.97497	436.297		1.28369	159.783		1.30529	112.935
	0.9915	420.772		1.28042	164.056		1.30204	117.192
	1.00221	411.057		1.27776	167.714		1.30368	116.546
	1.00708	407.19		1.27949	166.985		1.30255	118.674
	1.00342	411.845		1.27746	170.015		1.30555	116.677
	0.99166	424.611		1.28004	168.432		1.3109	112.325
	0.98079	436.475		1.2819	167.578		1.3127	111.529
	0.9819	436.373		1.27956	170.919		1.31756	107.668
	0.98079	438.476		1.27941	172.063		1.31898	107.251
	0.98517	435.101		1.28022	172.257		1.32462	102.611
	0.98454	436.727		1.28435	169.12		1.33472	93.5086
	0.98729	434.983		1.3017	152.776		1.34299	86.2401
	0.99201	431.26		1.31164	143.837		1.34687	83.3568
	0.98813	436.136		1.3036	152.873		1.34337	87.8585
	0.99011	435.155		1.2992	158.279		1.3429	89.3258
	0.99306	433.208		1.29274	165.737		1.34278	90.4495
	0.99492	432.35		1.28845	171.027		1.34683	87.3961
	0.99035	437.914		1.29767	162.804		1.35514	80.0914
	0.98625	443.018		1.3036	157.873		1.36352	72.7059
	0.98573	444.542		1.30256	159.918		1.36232	74.9036
	0.98892	442.348		1.30883	154.644		1.36128	76.9489
	0.98511	447.157		1.31731	147.159		1.35539	83.8427
	0.97405	459.215		1.3252	140.276		1.35305	87.1795
	0.96646	467.811		1.33593	130.544		1.35257	88.66
	0.95651	478.758		1.34663	120.841		1.35435	87.8824
	0.95636	479.911		1.35534	113.138		1.35151	91.7176
	0.95988	477.393		1.36559	103.881		1.34861	95.6225
	0.9597	478.568		1.37289	97.5804		1.34806	97.1662
	0.95659	482.68		1.37636	95.1129		1.35568	90.5523
	0.95575	484.523		1.37832	94.1518		1.36351	83.7196
	0.95887	482.403		1.3825	90.9786		1.36373	84.5014
	0.95486	487.41		1.38779	86.6829		1.36878	80.4447
	0.95452	488.746		1.38947	86.0058		1.3752	75.029
	0.95776	486.505		1.38136	95.113		1.37498	76.2435
	0.96763	477.643		1.37939	98.0824		1.3723	79.928
	0.97596	470.308		1.3743	104.169		1.37828	74.9534
	0.98273	464.542		1.38193	97.5402		1.38321	71.0139
	0.98803	460.235		1.38144	99.0324		1.38977	65.4598
	0.98923	460.034		1.37747	104.005		1.396	60.2311
	0.99576	454.507		1.37694	105.53		1.3985	58.7268
	0.99476	456.507		1.37505	108.428		1.39246	65.7649
	0.99045	461.816		1.36977	114.704		1.38345	75.7782
	0.99773	455.542		1.37936	106.111		1.38372	76.5078
	1.01138	442.889		1.38483	101.643		1.39073	70.4984
	1.02064	434.633		1.39279	94.6794		1.40163	60.594
	1.022	434.266		1.40085	87.6277		1.4203	42.927
	1.02051	436.76		1.40978	79.692		1.44366	20.5694
	1.02405	434.221		1.4103	80.1767		1.45544	9.79126
	1.02857	430.699		1.40667	84.8041		1.46245	3.7783
	1.03334	426.928		1.40785	84.6256		1.4727	-5.4699
	1.03277	428.499		1.40538	88.0933		1.47846	-10.2278
	1.02907	433.198		1.40859	85.8872		1.48494	-15.7097
	1.02178	441.493		1.41319	82.2792		1.49221	-21.9793
	1.011	453.267		1.40993	86.5421		1.49315	-21.9199
	1.00206	463.21		1.39777	99.7018		1.49207	-19.8404
	0.99963	466.64		1.38973	108.741		1.48414	-10.908
	1.00302	464.244		1.38681	112.667		1.48356	-9.32755
	1.0078	460.466		1.38533	115.144		1.47827	-3.03973
	1.01042	458.85		1.38865	112.821		1.48019	-3.96404
	1.0088	461.473		1.3836	118.872		1.4801	-2.87514
	1.00678	464.488		1.38087	122.602		1.48481	-6.58188
	1.0073	464.971		1.37696	127.517		1.49222	-12.992
	1.00084	472.426		1.385	120.47		1.49786	-17.6328
	1.00489	469.376		1.39417	112.306		1.49047	-9.24303
	1.0147	460.573		1.40205	105.42		1.48125	0.97357
	1.01565	460.615		1.40802	100.452		1.47728	5.94481
	1.00725	470.014		1.41104	98.4299		1.4741	10.132
	1.00402	474.252		1.40451	105.968		1.47465	10.5801
	1.01174	467.528		1.39285	118.627		1.48059	5.64334
	1.01799	462.275		1.38899	123.489		1.4842	3.02858
	1.02251	458.755		1.39976	113.717		1.48048	7.75047
	1.02908	453.192		1.41573	98.7455		1.48199	7.23512
	1.03186	451.409		1.42401	91.4684		1.4828	7.42656
	1.03182	452.453		1.41881	97.66		1.48367	7.55758
	1.03087	454.398		1.4199	97.5746		1.48009	12.1432
	1.03002	456.25		1.41984	98.6364		1.47722	16.0055
	1.03492	452.347		1.41686	102.614		1.47393	20.2997
	1.03276	455.509		1.41794	102.536		1.47429	20.9387
	1.0448	444.469		1.4256	95.8768		1.47847	17.7561
	1.05118	439.09		1.43459	87.8795		1.4829	14.3269
	1.06	431.273		1.44665	76.8216		1.47805	20.1741
	1.06114	431.125		1.45879	65.6879		1.46934	29.8882
	1.04907	444.196		1.46243	63.0488		1.46705	33.1828
	1.0459	448.364		1.46469	61.7819		1.47012	31.1039
	1.05139	443.883		1.47802	49.456		1.47356	28.6678
	1.05716	439.113		1.48501	43.463		1.48196	21.2667
	1.07187	425.402		1.48886	40.6132		1.48906	15.1684
	1.08465	413.62		1.49401	36.4664		1.49632	8.91176
	1.09164	407.63		1.50324	28.2319		1.50482	1.40991
	1.09805	402.219		1.50464	27.8383		1.51404	-6.80793
	1.10307	398.203		1.5056	27.8781		1.51396	-5.73534
	1.11397	388.301		1.50326	31.2182		1.50755	1.68184
	1.11688	386.392		1.5001	35.373		1.50019	10.0353
	1.12	384.271		1.49559	40.8879		1.50031	10.9186
	1.11944	385.828		1.49675	40.7273		1.4973	14.9321
	1.11595	390.317		1.49006	48.4116		1.50096	12.2667
	1.11135	395.918		1.49091	48.5659		1.50999	4.23959
	1.11283	395.441		1.49065	49.8289		1.52122	-5.98941
	1.10937	399.895		1.48433	57.1442		1.53464	-18.4102
	1.10638	403.886		1.48202	60.4534		1.53736	-20.1361
	1.10134	409.926		1.4724	71.0772		1.52805	-9.81992
	1.10478	407.491		1.47605	68.4202		1.52508	-5.85471
	1.10729	405.98		1.47987	65.6027		1.51869	1.54077
	1.10667	407.597		1.48788	58.5991		1.51295	8.28086
	1.1133	401.964		1.49813	49.3488		1.50396	18.2729
	1.11486	401.412		1.49975	48.725		1.49346	29.7646
	1.12077	396.496		1.49907	50.4031		1.48328	40.9477
	1.12638	391.886		1.49077	59.7015		1.4812	44.0291
	1.12962	389.644		1.48695	64.5283		1.48455	41.6828
	1.1364	383.873		1.48952	62.9528		1.49231	34.9221
	1.13642	384.847		1.4932	60.2742		1.50283	25.4032
	1.12907	393.199		1.4989	55.5753		1.51132	17.9098
	1.12387	399.402		1.49988	55.5983		1.50827	21.9537
	1.12844	395.825		1.50043	56.0453		1.5083	22.9245
	1.13023	395.04		1.49919	58.2848		1.50896	23.2702
	1.14067	385.599		1.50593	52.5435		1.5099	23.3266
	1.15107	376.197		1.52438	35.0954		1.51205	22.1738
	1.15591	372.354		1.53447	26.0047		1.52043	14.802
	1.16107	368.203		1.54803	13.4424		1.52594	10.2917
	1.1644	365.873		1.5566	5.87357		1.53663	0.593644
	1.16556	365.711		1.56871	-5.23228		1.5346	3.62712
	1.16779	364.482		1.57345	-8.97633		1.53177	7.46297
	1.17101	362.259		1.58104	-15.5661		1.52339	16.841
	1.17397	360.3		1.58604	-19.5705		1.51505	26.1779
	1.17841	356.86		1.58133	-13.8591		1.51603	26.2008
	1.18578	350.493		1.58582	-17.3418		1.51128	31.9498
	1.18905	348.215		1.57891	-9.43853		1.50902	35.2082
	1.18946	348.809		1.57905	-8.57572		1.51236	32.8655
	1.18948	349.784		1.58051	-9.03433		1.51135	34.8747
	1.19259	347.682		1.58091	-8.43646		1.51118	36.0483
	1.19908	342.188		1.57661	-3.13952		1.49832	49.9087
	1.20244	339.829		1.58237	-7.89185		1.48539	63.8393
	1.20332	339.952		1.58499	-9.5121		1.47607	74.1603
	1.20509	339.178		1.58496	-8.48141		1.47083	80.3988
	1.21271	332.555		1.58335	-5.8778		1.47352	78.7041
	1.21694	329.332		1.57894	-0.470385		1.48253	70.6984
	1.22512	322.153		1.57398	5.49		1.49015	64.078
	1.23228	315.991		1.5732	7.27467		1.48948	65.7459
	1.24382	305.449		1.57412	7.35468		1.48861	67.6195
	1.2459	304.369		1.57624	6.22988		1.49482	62.406
	1.24823	303.042		1.58423	-0.754651		1.49005	68.1783
	1.24652	305.747		1.59049	-6.01307		1.47864	80.5906
	1.24313	310.143		1.59267	-7.19713		1.47301	87.2145
	1.24563	308.643		1.58981	-3.33808		1.46962	91.6103
	1.25131	303.957		1.58447	3.00227		1.46935	92.8792
	1.25075	305.515		1.59034	-1.8619		1.4706	92.6238
	1.24665	310.62		1.60389	-14.4133		1.47071	93.5164
	1.24912	309.148		1.61433	-23.8515		1.47112	94.1035
	1.25066	308.607		1.61788	-26.4104		1.47013	96.0957
	1.24889	311.382		1.62269	-30.213		1.47615	91.079
	1.25581	305.454		1.62144	-27.9625		1.48486	83.371
	1.25899	303.275		1.61447	-19.9947		1.48553	83.6982
	1.26019	303.078		1.60316	-7.68414		1.48733	82.8952
	1.26336	300.91		1.59148	4.99355		1.48614	85.0896
	1.27968	285.592		1.5932	4.27161		1.48746	84.7663
	1.2938	272.468		1.59254	5.92991		1.4869	86.328
	1.30889	258.38		1.59176	7.71319		1.48465	89.5751
	1.30412	264.147		1.58151	18.9624		1.48605	89.1741
	1.29991	269.361		1.56997	31.5012		1.48627	89.9569
	1.29945	270.815		1.56108	41.3923		1.48523	91.9993
	1.30401	267.259		1.56212	41.3519		1.47783	100.397
	1.30491	267.36		1.57578	28.6987		1.47545	103.78
	1.29311	280.162		1.58517	20.2993		1.47829	101.939
	1.28837	285.894		1.5899	16.5747		1.48384	97.3859
	1.291	284.266		1.59104	16.4345		1.48655	95.6791
	1.29452	281.747		1.59048	17.9912		1.48854	94.6931
	1.30812	269.144		1.58418	25.2947		1.49228	91.9527
	1.32128	256.99		1.57122	39.2532		1.49173	93.495
	1.33116	248.105		1.57225	39.2282		1.49551	90.7144
	1.33976	240.504		1.57275	39.7277		1.50584	81.3835
	1.34508	236.193		1.57083	42.6448		1.5129	75.325
	1.352	230.268		1.57485	39.6218		1.51748	71.7505
	1.3536	229.668		1.57774	37.7365		1.51473	75.5031
	1.35622	228.049		1.57927	37.209		1.51593	75.2964
	1.35954	225.725		1.57243	45.0441		1.5195	72.7248
	1.36417	222.098		1.5763	42.1782		1.5265	66.7253
	1.36821	219.054		1.5782	41.2702		1.53314	61.0852
	1.37321	215.054		1.58085	39.6242		1.54171	53.5169
	1.38185	207.418		1.58494	36.5382		1.5533	42.9303
	1.39339	196.879		1.58779	34.681		1.56154	35.6864
	1.40786	183.407		1.59481	28.667		1.56952	28.7055
	1.41622	176.047		1.60306	21.4169		1.56466	34.5665
	1.41905	174.22		1.60047	25.0078		1.5652	35.0293
	1.4217	172.573		1.60578	20.6935		1.56681	34.4214
	1.43284	162.429		1.59681	30.6633		1.56708	35.1484
	1.44722	149.053		1.59256	35.9157		1.56985	33.3818
	1.46094	136.33		1.59169	37.7815		1.56364	40.5859
	1.47944	118.825		1.58937	41.1083		1.55297	52.2557
	1.48297	116.295		1.58252	48.955		1.5448	61.4329
	1.47796	122.312		1.57895	53.5265		1.54544	61.7904
	1.47001	131.259		1.5919	41.5731		1.54286	65.369
	1.46429	137.982		1.61159	22.8797		1.53095	78.279
	1.46385	139.422		1.62237	13.0995		1.52923	81.0004
	1.47161	132.657		1.61824	18.2312		1.52503	86.203
	1.47777	127.494		1.61188	25.5989		1.52554	86.6839
	1.4784	127.867		1.60891	29.5637		1.52149	91.7394
	1.47986	127.407		1.6117	27.7718		1.52154	92.686
	1.48246	125.812		1.61038	30.0988		1.52678	88.4501
	1.48223	127.035		1.61926	22.2123		1.53657	79.6599
	1.47786	132.406		1.61729	25.1798		1.53951	77.7192
	1.47114	140.133		1.62402	19.4575		1.52717	91.0542
	1.45963	152.641		1.62583	18.6447		1.52237	96.8606
	1.45414	159.132		1.61873	26.7444		1.52141	98.816
	1.44885	165.413		1.62022	26.2576		1.52966	91.5694
	1.44395	171.323		1.62618	21.2901		1.54853	73.7002
	1.44326	173.004		1.6346	13.8721		1.57309	50.136
	1.43969	177.576		1.63647	13.0077		1.57959	44.6336
	1.44528	172.99		1.64025	10.2211		1.57406	51.1729
	1.45135	167.914		1.63937	12.1062		1.572	54.2248
	1.45293	167.336		1.64139	11.0832		1.56732	59.9104
	1.45695	164.32		1.64275	10.7208		1.56294	65.2926
	1.46664	155.633		1.63946	15.0095		1.56399	65.2418
	1.47526	148.007		1.6483	7.17232		1.56691	63.3201
	1.48507	139.202		1.65774	-1.26474		1.56789	63.3377
	1.49589	129.377		1.66145	-3.97871		1.57709	55.1342
	1.50896	117.308		1.66627	-7.80013		1.58271	50.5161
	1.51452	112.75		1.66152	-2.04418		1.58402	50.206
	1.50922	119.045		1.6626	-2.12594		1.58668	48.551
	1.49929	129.977		1.66777	-6.29771		1.58561	50.6202
	1.50347	126.799		1.67066	-8.19068		1.58113	56.1034
	1.50823	123.04		1.66845	-4.97582		1.5864	51.8299
	1.51091	121.354		1.67317	-8.69906		1.59762	41.6068
	1.51512	118.147		1.68169	-16.2201		1.60704	33.1844
	1.52636	107.909		1.68882	-22.3477		1.60628	34.9531
	1.53871	96.5605		1.6873	-19.8262		1.60222	40.0068
	1.53776	98.5079		1.68566	-17.1863		1.59274	50.4851
	1.53669	100.573		1.68823	-18.7588		1.58973	54.5028
	1.53868	99.5873		1.68066	-10.1824		1.58771	57.5201
	1.54085	98.4165		1.68016	-8.68987		1.59582	50.4061
	1.53826	102.013		1.6927	-20.224		1.59282	54.4084
	1.53287	108.4		1.71093	-37.4579		1.58666	61.5659
	1.53578	106.493		1.71862	-44.1445		1.58248	66.7534
	1.54479	98.474		1.72488	-49.4009		1.58335	66.8824
	1.53577	108.496		1.7244	-47.922		1.58241	68.8172
	1.52536	119.907		1.72741	-49.9335		1.58195	70.28
	1.52095	125.321		1.73848	-60.0052		1.58293	70.3011
	1.51179	135.482		1.74672	-67.2507		1.58569	68.5386
	1.5036	144.664		1.75219	-71.7193		1.58389	71.3419
	1.50102	148.253		1.74687	-65.3943		1.58474	71.4916
	1.50599	144.275		1.74039	-57.9117		1.58605	71.1775
	1.5023	148.973		1.72851	-45.032		1.58688	71.3515
	1.49551	156.755		1.71612	-31.6467		1.59039	68.84
	1.49178	161.492		1.72421	-38.7369		1.59879	61.4336
	1.49132	162.946		1.73355	-47.0766		1.61226	48.971
	1.49126	164.009		1.73249	-45.0111		1.60778	54.4494
	1.49506	161.207		1.73205	-43.5745		1.59339	69.8432
	1.49462	162.651		1.72213	-32.6512		1.58489	79.3432
	1.4973	160.967		1.71439	-23.9153		1.57625	88.9829
	1.50214	157.133		1.71002	-18.5491		1.57585	90.3748
	1.50534	154.932		1.70489	-12.417		1.57322	94.0052
	1.5091	152.172		1.68874	4.73276		1.57833	89.8988
	1.50883	153.441		1.68334	11.1299		1.58095	88.2809
	1.50577	157.494		1.69068	4.79647		1.58716	83.0645
	1.50636	157.905		1.69723	-0.754392		1.58704	84.1934
	1.50899	156.276		1.71157	-14.0938		1.58222	90.0076
	1.50689	159.383		1.70888	-10.4035		1.5854	87.8242
	1.50372	163.55		1.70663	-7.15909		1.58724	86.9917
	1.50951	158.756		1.70626	-5.78214		1.58897	86.2566
	1.51673	152.536		1.70512	-3.65048		1.5908	85.4281
	1.5258	144.471		1.71729	-14.8124		1.59697	80.2537
	1.53237	138.897		1.72698	-23.5064		1.59949	78.7398
	1.53024	142.026		1.73731	-32.839		1.60158	77.6492
	1.53064	142.632		1.74392	-38.45		1.60714	73.0903
	1.53249	141.779		1.74456	-38.0851		1.61404	67.1883
	1.53341	141.862		1.73606	-28.589		1.62238	59.8512
	1.53184	144.424		1.73616	-27.6816		1.62228	60.9535
	1.53058	146.692		1.73601	-26.5347		1.61942	64.8105
	1.53635	141.916		1.74506	-34.5895		1.60936	75.8716
	1.54569	133.575		1.75427	-42.7994		1.60515	81.0792
	1.55387	126.396		1.75759	-45.1161		1.59418	93.0453
	1.55442	126.849		1.76331	-49.8324		1.59401	94.2185
	1.54597	136.298		1.75	-35.525		1.61036	78.8654
	1.54772	135.553		1.74588	-30.4084		1.62336	66.8654
	1.55792	126.346		1.75031	-33.8371		1.62329	67.9353
	1.57304	112.231		1.75972	-42.2488		1.61729	74.9374
	1.58102	105.251		1.76544	-46.9669		1.61142	81.8064
	1.5878	99.4731		1.77301	-53.5343		1.60241	91.8185
	1.58788	100.391		1.77798	-57.5066		1.60237	92.8565
	1.59148	97.7843		1.77731	-55.8344		1.60276	93.4657
	1.60163	88.638		1.77963	-57.1523		1.60305	94.181
	1.60657	84.6993		1.77764	-54.1664		1.59943	98.8022
	1.60263	89.6347		1.78025	-55.7742		1.58889	110.343
	1.59795	95.3208		1.77853	-53.057		1.58395	116.275
	1.58787	106.403		1.77712	-50.6506		1.58494	116.291
	1.5798	115.466		1.787	-59.5229		1.58737	114.863
	1.56791	128.361		1.79025	-61.7784		1.5971	106.126
	1.56836	128.906		1.78406	-54.582		1.6031	101.133
	1.56901	129.259		1.77602	-45.546		1.60734	97.8923
	1.57224	127.026		1.77071	-39.2357		1.60993	96.2973
	1.58067	119.603		1.7602	-27.7291		1.60785	99.3812
	1.5778	123.468		1.75694	-23.4673		1.60516	103.067
	1.56884	133.433		1.75776	-23.2901		1.5961	113.13
	1.5619	141.364		1.76078	-25.3068		1.5903	119.928
	1.55757	146.695		1.75956	-23.0809		1.58734	123.887
	1.55324	152.03		1.75255	-15.0733		1.58235	129.875
	1.5544	151.873		1.74202	-3.54363		1.58448	128.745
	1.55151	155.754		1.73573	3.73957		1.58954	124.693
	1.54685	161.414		1.7429	-2.42961		1.58437	130.858
	1.54283	166.437		1.74578	-4.30168		1.58366	132.571
	1.53783	172.439		1.74447	-1.99295		1.58196	135.27
	1.53354	177.727		1.74643	-2.95581		1.57867	139.554
	1.53279	179.474		1.76075	-16.2806		1.57404	145.184
	1.53029	182.977		1.77177	-26.2999		1.57896	141.267
	1.53279	181.482		1.77571	-29.2397		1.58205	139.18
	1.5426	172.667		1.76955	-22.0709		1.58198	140.253
	1.55759	158.679		1.76576	-17.2818		1.58256	140.667
	1.56149	155.78		1.76126	-11.7873		1.58363	140.598
	1.56165	156.616		1.76037	-9.8984		1.58324	141.986
	1.5668	152.473		1.76061	-9.131		1.57586	150.371
	1.57359	146.682		1.75371	-1.23575		1.57345	153.781
	1.57871	142.563		1.74167	11.8006		1.57137	156.863
	1.58973	132.538		1.73586	18.6138		1.57268	156.548
	1.59945	123.819		1.73	25.4707		1.5768	153.432
	1.60369	120.577		1.73415	22.3198		1.58027	150.958
	1.60418	121.085		1.73942	18.053		1.59411	138.122
	1.60524	121.03		1.74456	13.9134		1.60823	125.001
	1.60433	122.937		1.75006	9.41486		1.60896	125.267
	1.59825	130.019		1.76043	0.0426674		1.60484	130.385
	1.59861	130.657		1.75763	3.84		1.59782	138.406
	1.59553	134.736		1.76022	2.25914		1.58462	152.613
	1.59174	139.529		1.7693	-5.82194		1.58189	156.335
	1.58302	149.249		1.77471	-10.2345		1.58269	156.541
	1.57411	159.163		1.78069	-15.216		1.58058	159.65
	1.57349	160.777		1.78362	-17.1423		1.58691	154.315
	1.58196	153.306		1.78821	-20.74		1.59154	150.691
	1.58925	147.014		1.78925	-20.7791		1.5927	150.525
	1.59123	146.034		1.77477	-5.29941		1.59123	152.998
	1.59437	143.894		1.77199	-1.51713		1.58473	160.496
	1.59911	140.155		1.77622	-4.74668		1.58167	164.554
	1.61161	128.658		1.78634	-13.8642		1.58042	166.806
	1.62318	118.087		1.78182	-8.34375		1.58712	161.11
	1.63114	111.13		1.77379	0.687521		1.58865	160.581
	1.63227	111.001		1.77287	2.60293		1.58333	166.9
	1.63367	110.595		1.77188	4.59715		1.58003	171.2
	1.62944	115.829		1.78296	-5.48996		1.58291	169.322
	1.62792	118.346		1.78473	-6.25781		1.59269	160.537
	1.62847	118.797		1.78362	-4.14917		1.59703	157.199
	1.63205	116.215		1.78287	-2.39381		1.59975	155.481
	1.63304	116.229		1.78176	-0.281061		1.59574	160.489
	1.63098	119.289		1.78659	-4.11405		1.59036	166.867
	1.63252	118.75		1.79155	-8.08014		1.57503	183.197
	1.63911	113.157		1.79498	-10.5086		1.56609	193.137
	1.62653	126.74		1.80502	-19.5503		1.55706	203.169
	1.62002	134.253		1.81015	-23.6752		1.55642	204.809
	1.62819	127.077		1.79677	-9.29546		1.55862	203.609
	1.63299	123.276		1.78246	6.01491		1.55798	205.251
	1.64321	114.061		1.77171	17.7687		1.56821	196.02
	1.64868	109.592		1.7751	15.3791		1.58501	180.217
	1.63966	119.611		1.7778	13.6719		1.59565	170.583
	1.63618	124.085		1.78021	12.2662		1.61848	148.746
	1.63048	130.793		1.78401	9.46691		1.63312	135.111
	1.6181	144.165		1.78807	6.40003		1.6336	135.624
	1.6169	146.366		1.78628	9.18999		1.62674	143.488
	1.62608	138.191		1.77198	24.4903		1.62857	142.656
	1.63753	127.734		1.7702	27.2774		1.62612	146.106
	1.6472	119.07		1.76106	37.4184		1.63531	137.918
	1.65767	109.602		1.75579	43.6882		1.64052	133.709
	1.6641	104.167		1.76285	37.6217		1.64473	130.5
	1.66791	101.354		1.77182	29.6556		1.65091	125.314
	1.66748	102.791		1.77556	26.9157		1.65463	122.603
	1.66122	110.052		1.77774	25.7338		1.66065	117.583
	1.64925	123.018		1.77084	33.6342		1.67386	105.364
	1.64453	128.734		1.76769	37.7799		1.68696	93.2664
	1.6404	133.868		1.7632	43.2784		1.6928	88.4308
	1.63857	136.697		1.76262	44.8545		1.69576	86.4705
	1.64065	135.614		1.7622	46.2762		1.68787	95.3607
	1.63692	140.346		1.76186	47.6129		1.67359	110.638
	1.63828	139.985		1.75962	50.8514		1.67198	113.253
	1.63898	140.288		1.75263	58.8447		1.679	107.231
	1.6429	137.364		1.74798	64.4927		1.68896	98.2674
	1.64917	132.099		1.74922	64.2589		1.69443	93.7998
	1.65336	128.91		1.75008	64.3947		1.69467	94.5632
	1.66038	122.886		1.74366	71.8144		1.69703	93.2009
	1.66936	114.91		1.74303	73.4437		1.69877	92.4574
	1.67951	105.758		1.7416	75.8698		1.6992	93.0245
	1.6798	106.467		1.73766	80.8172		1.70533	87.8967
	1.67959	107.676		1.73782	81.6499		1.70387	90.3604
	1.67991	108.36		1.73385	86.6285		1.70117	94.0623
	1.6826	106.669		1.72869	92.7889		1.68718	109.045
	1.67996	110.311		1.72409	98.3842		1.69038	106.845
	1.68252	108.746		1.72218	101.297		1.68666	111.567
	1.68008	112.185		1.72926	95.2101		1.68288	116.352
	1.67591	117.362		1.73334	92.1386		1.68025	119.979
	1.67601	118.254		1.72922	97.256		1.67765	123.574
	1.66966	125.605		1.72753	99.9438		1.676	126.226
	1.6672	129.07		1.72075	107.72		1.68389	119.334
	1.66774	129.533		1.70869	120.787		1.67992	124.305
	1.67	128.268		1.7102	120.269		1.67627	128.957
	1.67091	128.359		1.7097	121.775		1.67312	133.106
	1.6649	135.37		1.6964	136.076		1.67073	136.503
	1.65816	143.103		1.69793	135.545		1.67652	131.708
	1.65438	147.886		1.70781	126.667		1.679	130.226
	1.65048	152.792		1.71923	116.246		1.68589	124.343
	1.65208	152.189		1.72351	112.961		1.68931	121.92
	1.65032	154.948		1.72782	109.651		1.68879	123.434
	1.64172	164.548		1.72518	113.296		1.69344	119.789
	1.63924	168.031		1.73035	109.128		1.69542	118.805
	1.63652	171.748		1.7339	106.578		1.69003	125.201
	1.62863	180.642		1.73601	105.463		1.67707	139.155
	1.62108	189.189		1.73024	112.238		1.66844	148.788
	1.61802	193.246		1.7322	111.274		1.67032	147.907
	1.61633	195.935		1.73858	105.894		1.67042	148.804
	1.62175	191.518		1.74537	100.106		1.67428	145.953
	1.62923	185.036		1.74679	99.6819		1.67299	148.233
	1.637	178.264		1.74364	103.835		1.67666	145.567
	1.64417	172.096		1.74531	103.162		1.67589	147.334
	1.64966	167.606		1.74765	101.82		1.68286	141.369
	1.65037	167.902		1.75362	96.8496		1.68067	144.559
	1.65432	164.952		1.75315	98.3271		1.68325	142.979
	1.66625	154.022		1.75132	101.156		1.68563	141.596
	1.68069	140.577		1.74772	105.751		1.695	133.228
	1.69488	127.385		1.75079	103.682		1.70135	127.875
	1.69993	123.34		1.75944	96.0359		1.69554	134.689
	1.69834	125.925		1.76679	89.6811		1.68778	143.444
	1.68758	137.686		1.76531	92.1611		1.69194	140.289
	1.68143	144.84		1.77631	82.1626		1.6984	134.829
	1.68402	143.252		1.77865	80.8288		1.71102	123.207
	1.68828	139.988		1.77915	81.3198		1.7136	121.624
	1.69075	138.521		1.78036	81.1147		1.72057	115.656
	1.68142	148.85		1.77676	85.7121		1.72407	113.157
	1.67443	156.843		1.7709	92.5723		1.72331	114.918
	1.67214	160.133		1.75527	109.206		1.72817	111.063
	1.66662	166.651		1.7599	105.573		1.73777	102.458
	1.67736	156.904		1.77632	90.1514		1.74162	99.611
	1.69169	143.579		1.78385	83.627		1.74553	96.7001
	1.69919	137.078		1.78565	82.82		1.74641	96.8171
	1.69851	138.76		1.78489	84.587		1.74278	101.444
	1.69461	143.657		1.77888	91.5968		1.74381	101.415
	1.68781	151.46		1.77522	96.2526		1.75347	92.7547
	1.6886	151.666		1.77017	102.302		1.75637	90.862
	1.69483	146.442		1.76581	107.666		1.75429	93.9382
	1.69936	142.909		1.76229	112.185		1.74996	99.2717
	1.69823	145.042		1.75902	116.452		1.74154	108.692
	1.69982	144.452		1.75518	121.294		1.74324	107.993
	1.69822	147.05		1.74781	129.66		1.75144	100.791
	1.69685	149.421		1.74465	133.822		1.75545	97.7792
	1.69957	147.698		1.73657	142.905		1.75047	103.76
	1.70601	142.261		1.72961	150.868		1.74525	109.98
	1.70406	145.213		1.7299	151.573		1.74804	108.19
	1.70358	146.693		1.74135	141.123		1.75699	100.235
	1.69942	151.844		1.74663	136.849		1.76334	94.8837
	1.6936	158.672		1.75581	128.66		1.76723	92
	1.69852	154.75		1.76321	122.264		1.77848	81.7487
	1.70097	153.302		1.77098	115.492		1.78871	72.5208
	1.71045	144.821		1.7732	114.271		1.79467	67.5589
	1.71523	141.037		1.76995	118.522		1.79303	70.2002
	1.71701	140.257		1.76725	122.22		1.79247	71.7616
	1.71757	140.702		1.7578	132.672		1.80152	63.7117
	1.71251	146.757		1.76054	130.933		1.80757	58.6592
	1.71101	149.254		1.76123	131.247		1.8065	60.7257
	1.71181	149.454		1.7599	133.571		1.81331	54.9149
	1.7079	154.372		1.76433	130.147		1.81327	55.955
	1.70849	154.773		1.76729	128.186		1.80077	69.456
	1.71424	150.026		1.77044	126.031		1.79432	76.91
	1.7103	154.966		1.76677	130.701		1.79169	80.5416
	1.71156	154.712		1.77138	127.099		1.79977	73.4631
	1.72298	144.284		1.76969	129.786		1.80267	71.5627
	1.72469	143.579		1.76708	133.395		1.80574	69.4891
	1.72425	145.018		1.76922	132.256		1.81137	64.8615
	1.72515	145.123		1.77173	130.742		1.81942	57.8067
	1.73482	136.444		1.77971	123.762		1.83117	47.0632
	1.74786	124.405		1.78092	123.558		1.84094	38.2881
	1.75411	119.16		1.79382	111.659		1.85533	24.9
	1.75904	115.232		1.79695	109.527		1.86748	13.7483
	1.76993	105.336		1.80483	102.648		1.86966	12.5684
	1.78638	89.8933		1.80435	104.12		1.87094	12.2835
	1.7951	82.1714		1.79541	114.06		1.86424	19.9887
	1.79923	79.0422		1.80178	108.689		1.86077	24.4608
	1.798	81.2645		1.8131	98.3746		1.86099	25.2371
	1.79272	87.5456		1.81022	102.255		1.86349	23.7434
	1.79397	87.294		1.79456	118.918		1.86088	27.3461
	1.79973	82.5395		1.78973	124.743		1.86495	24.2746
	1.79568	87.5924		1.7939	121.576		1.87638	13.8515
	1.78047	103.801		1.80309	113.382		1.88009	11.1337
	1.76972	115.552		1.80767	109.802		1.87663	15.5945
	1.76487	121.393		1.80826	110.217		1.86917	24.0592
	1.76645	120.821		1.80475	114.728		1.86489	29.3431
	1.76412	124.147		1.80986	110.619		1.86857	26.6614
	1.76007	129.198		1.81549	105.985		1.86287	33.3567
	1.76493	125.336		1.81685	105.628		1.85933	37.9025
	1.77816	113.109		1.81248	110.994		1.8618	36.4259
	1.79414	98.1262		1.81134	113.137		1.85496	44.2705
	1.8013	91.9663		1.8232	102.27		1.86077	39.4624
	1.80251	91.7593		1.84135	85.1291		1.86011	41.1173
	1.80747	87.8023		1.85133	76.1432		1.85373	48.497
	1.81156	84.7041		1.85273	75.7448		1.85581	47.4171
	1.80306	94.2038		1.84641	83.0592		1.86006	44.1718
	1.79776	100.507		1.84183	88.6454		1.86398	41.247
	1.79385	105.42		1.85555	75.9246		1.86554	40.6864
	1.79606	104.208		1.85877	73.709		1.86148	45.7518
	1.79134	109.93		1.85042	83.0513		1.85811	50.1145
	1.78646	115.807		1.84629	88.1863		1.86771	41.5141
	1.79547	107.798		1.84407	91.403		1.88133	28.9021
	1.80647	97.799		1.8443	92.1754		1.88955	21.6799
	1.81488	90.3929		1.85886	78.6158		1.88374	28.4845
	1.8257	80.5717		1.86568	72.7939		1.86837	44.8542
	1.83258	74.6901		1.85966	79.8102		1.86142	52.8074
	1.83508	73.1917		1.86182	78.6524		1.85629	58.9343
	1.84144	67.8264		1.86341	78.0671		1.85177	64.4566
	1.84706	63.211		1.86561	76.8617		1.84867	68.5579
	1.84723	64.0384		1.86367	79.8016		1.85857	59.6605
	1.84268	69.5927		1.86614	78.339		1.87215	47.0739
	1.83987	73.3969		1.86783	77.6421		1.87888	41.3457
	1.83103	83.2351		1.87072	75.7588		1.88201	39.2186
	1.82448	90.7834		1.86485	82.6194		1.8782	44.0307
	1.82263	93.6386		1.85855	89.9251		1.87569	47.54
	1.82181	95.4595		1.85903	90.4454		1.88554	38.69
	1.82416	94.1061		1.87209	78.3879		1.8952	30.0274
	1.82521	94.0605		1.87467	76.8039		1.90347	22.7539
	1.82376	96.5062		1.89045	62.0285		1.91255	14.6831
	1.82977	91.5033		1.89736	56.1191		1.91546	12.7664
	1.83377	88.4983		1.89334	61.136		1.91502	14.2067
	1.83922	84.045		1.89401	61.4641		1.91491	15.318
	1.84438	79.885		1.90067	55.8011		1.91108	20.1451
	1.84183	83.4386		1.89451	62.964		1.9158	16.4301
	1.83828	87.9914		1.88956	68.911		1.9174	15.8294
	1.83468	92.5894		1.89021	69.2644		1.91698	17.2438
	1.83016	98.108		1.88223	78.2473		1.91252	22.7087
	1.82952	99.7488		1.88804	73.4341		1.9046	31.6276
	1.82871	101.559		1.8985	63.9693		1.89628	40.9521
	1.82982	101.449		1.90886	54.6102		1.88697	51.2619
	1.82507	107.194		1.91102	53.4579		1.88157	57.6578
	1.82584	107.429		1.90005	65.4249		1.88054	59.6926
	1.82165	112.614		1.88898	77.4976		1.88498	56.244
	1.82065	114.622		1.88573	81.7421		1.89739	44.8401
	1.81951	116.759		1.88665	81.8215		1.89975	43.4765
	1.81826	119.009		1.88148	87.9915		1.90024	43.9912
	1.81912	119.149		1.87674	93.7391		1.89966	45.5678
	1.81889	120.376		1.87776	93.7156		1.8991	47.1309
	1.81468	125.584		1.87382	98.6592		1.8991	48.1272
	1.81403	127.239		1.87052	102.955		1.89918	49.0524
	1.81301	129.257		1.871	103.471		1.89829	50.9353
	1.81421	129.058		1.87505	100.428		1.89174	58.4913
	1.82466	119.604		1.88252	93.9507		1.88958	61.6516
	1.8375	107.766		1.88476	92.71		1.89062	61.6062
	1.84417	102.102		1.88594	92.5351		1.88422	69.013
	1.84166	105.612		1.88864	90.8325		1.8767	77.5277
	1.83721	111.058		1.89444	86.0383		1.8754	79.8302
	1.82911	120.161		1.90203	79.4477		1.88592	70.3037
	1.83103	119.236		1.90873	73.7483		1.89891	58.3177
	1.83646	114.804		1.91946	64.0171		1.90886	49.3674
	1.84165	110.618		1.93329	51.1877		1.91642	42.8129
	1.84421	109.063		1.93674	48.7386		1.91802	42.212
	1.83828	115.992		1.93881	47.6626		1.91403	47.195
	1.83655	118.715		1.93817	49.3012		1.91467	47.5621
	1.84052	115.746		1.93927	49.2054		1.90714	56.0927
	1.84046	116.811		1.93864	50.8339		1.90253	61.6995
	1.84967	108.601		1.9371	53.377		1.90196	63.2727
	1.84521	114.055		1.93375	57.72		1.89847	67.7602
	1.84173	118.536		1.92987	62.6089		1.89373	73.5027
	1.84531	115.959		1.92572	67.7538		1.88985	78.3788
	1.85032	111.949		1.92885	65.6275		1.88781	81.4144
	1.85338	109.893		1.92876	66.7144		1.88656	83.673
	1.84496	119.311		1.92472	71.753		1.89023	80.9992
	1.83313	132.135		1.92588	71.5967		1.88861	83.6164
	1.83141	134.862		1.92829	70.1793		1.87837	94.8568
	1.83515	132.114		1.93444	65.0367		1.86985	104.383
	1.84779	120.477		1.93768	62.7976		1.86653	108.697
	1.8643	104.969		1.93939	62.0811		1.87392	102.312
	1.87748	92.7865		1.94083	61.6399		1.87657	100.658
	1.88736	83.9091		1.94985	53.6207		1.87405	104.183
	1.88676	85.5112		1.96254	41.9312		1.87447	104.763
	1.88599	87.2785		1.96456	40.9149		1.88316	97.0716
	1.88316	91.1047		1.96509	41.3863		1.8977	83.5319
	1.8774	97.8672		1.96185	45.6201		1.90805	74.1752
	1.8762	100.064		1.95964	48.8374		1.91769	65.5401
	1.87634	100.927		1.94829	61.1846		1.91701	67.2181
	1.88079	97.4805		1.94066	69.8186		1.90487	80.3589
	1.89017	89.098		1.94775	63.7238		1.89205	94.1819
	1.89386	86.4057		1.95314	59.335		1.88484	102.387
	1.8883	92.9646		1.95566	57.8114		1.88842	99.812
	1.88756	94.7068		1.95223	62.2484		1.88183	107.402
	1.8889	94.3715		1.95794	57.5305		1.87122	119.013
	1.88976	94.5103		1.96774	48.7318		1.86105	130.177
	1.8933	91.9691		1.96561	51.8688		1.85641	135.818
	1.89199	94.2819		1.95947	59.0041		1.85319	140.042
	1.8954	91.8667		1.96269	56.7841		1.85783	136.4
	1.89666	91.607		1.96261	57.8674		1.86164	133.592
	1.90155	87.7195		1.96604	55.431		1.86177	134.457
	1.90226	88.0035		1.96353	58.9439		1.86755	129.682
	1.90297	88.3006		1.96158	61.8976		1.87268	125.548
	1.9052	87.067		1.95734	67.1309		1.88231	116.914
	1.91154	81.7302		1.95603	69.4393		1.8818	118.429
	1.92699	67.2795		1.95081	75.66		1.87802	123.211
	1.92785	67.4135		1.95691	70.5636		1.87772	124.505
	1.92398	72.2915		1.96703	61.4459		1.87925	123.974
	1.91897	78.2993		1.97659	52.8797		1.88441	119.82
	1.91401	84.2549		1.98566	44.812		1.88977	115.456
	1.90995	89.3141		1.98752	43.9544		1.89698	109.25
	1.91326	87.0058		1.98709	45.3884		1.9073	99.9306
	1.90936	91.908		1.98052	52.9572		1.91706	91.1666
	1.90555	96.7206		1.96867	65.8032		1.92107	88.1618
	1.90585	97.4206		1.95705	78.4253		1.91939	90.8338
	1.89952	104.747		1.9565	79.9715		1.91786	93.3678
	1.89916	106.112		1.96259	74.8877		1.91298	99.2496
	1.90248	103.786		1.96936	69.1189		1.90146	111.77
	1.90938	97.8912		1.98561	53.8646		1.90178	112.448
	1.91298	95.2867		2.00094	39.5304		1.90879	106.442
	1.91382	95.4485		2.00922	32.254		1.91169	104.537
[truncated: 201 more rows]

## Sheet: lgd
Anatase	0.02914	4.32567e-06	Rutile	0.01796	9.78849e-05	Amorphous	0.01611	4.47422e-05
LGD	0.02344	6.70026	LGD	0.0203	-1.33799	LGD	0.01312	3.98688
	0.03999	-8.85607		0.02625	-6.28397		0.00997	8.13676
	0.0357	-3.56527		0.03039	-9.4285		0.01576	3.349
	0.03053	2.60857		0.02694	-4.97561		0.01987	0.240507
	0.02489	9.2491		0.02234	0.620134		0.02221	-1.09762
	0.02784	7.29649		0.02143	2.53272		0.01628	5.83272
	0.0339	2.23502		0.03653	-11.5699		0.02385	-0.738805
	0.03618	0.952341		0.04114	-15.1734		0.02976	-5.65153
	0.03789	0.24491		0.02674	0.219061		0.03385	-8.73524
	0.03685	2.28463		0.02063	7.33752		0.02626	-0.149545
	0.0457	-5.56723		0.01089	18.0739		0.01818	8.93159
	0.05289	-11.7536		0.02504	4.92189		0.00892	19.193
	0.05064	-8.50128		0.03183	-0.862644		0.00628	22.8314
	0.04492	-1.78095		0.03209	-0.125153		0.00704	23.0683
	0.04569	-1.55542		0.03067	2.29325		0.01782	13.2866
	0.04032	4.82058		0.02428	9.68797		0.01702	15.0866
	0.03674	9.39745		0.02263	12.3364		0.00838	24.7312
	0.02875	18.381		0.02196	14.0059		0.00753	26.5772
	0.02005	28.086		0.0193	17.6649		0.01038	24.7339
	0.01586	33.2739		0.02138	16.5805		0.0154	20.7104
	0.0103	39.8337		0.02269	16.2716		0.03241	4.69662
	0	51.134		0.02342	16.5449		0.03364	4.47542
	0.00771	44.4219		0.02746	13.5048		0.02294	16.1672
	0.00574	47.393		0.0347	7.26447		0.01194	28.1671
	0.00506	49.0726		0.02061	22.3516		0.00827	32.8452
	0.01355	41.5838		0.01024	33.7247		0.01705	25.0602
	0.02946	26.6793		0.01418	30.7873		0.01873	24.3853
	0.0337	23.4323		0.01421	31.7511		0.01778	26.3267
	0.02134	36.7935		0.00392	43.0428		0.02045	24.6636
	0.02654	32.5947		0.02506	22.8986		0.01358	32.5299
	0.03	30.1401		0.03364	15.3223		0.00893	38.1836
	0.03919	21.9427		0.03712	12.8477		0.0226	25.5129
	0.05063	11.5052		0.03559	15.3738		0.02132	27.7956
	0.0468	16.3342		0.02793	24.0336		0.01575	34.3655
	0.03207	32.0666		0.01491	38.0525		0.0078	43.3147
	0.02655	38.5884		0.01679	37.1726		0	52.1061
	0.02431	41.8242		0.02249	32.4773		0.00837	44.7448
	0.03523	31.9073		0.01937	36.5902		0.02228	31.8314
	0.04061	27.5213		0.01073	46.2372		0.035	20.1151
	0.04051	28.6253		0.01389	44.0686		0.03595	20.1623
	0.04605	24.0864		0.02391	35.0558		0.02894	28.1695
	0.05265	18.4902		0.02525	34.7108		0.02541	32.6982
	0.05301	19.1271		0.01341	47.5517		0.01738	41.7293
	0.05665	16.4846		0	61.9673		0.01081	49.3001
	0.04667	27.4654		0.01101	51.9498		0.02679	34.3224
	0.04446	30.679		0.02001	43.9519		0.03161	30.5003
	0.04879	27.3464		0.01242	52.5444		0.03435	28.7588
	0.03975	37.3873		0.01175	54.2165		0.03846	25.6506
	0.04338	34.7576		0.01461	52.3536		0.02482	40.2939
	0.05875	20.3855		0.02137	46.5894		0.00703	59.0777
	0.05962	20.5191		0.01947	49.4885		0.0014	65.7096
	0.05788	23.2568		0.00651	63.4508		0.01217	55.9385
	0.05152	30.6123		0.00996	61.0039		0.03312	35.9903
	0.05272	30.4118		0.01213	59.8323		0.03818	31.9295
	0.03991	44.2242		0.01467	58.2981		0.0407	30.4094
	0.02809	57.0434		0.01628	57.6846		0.02131	50.7987
	0.03602	50.1113		0.01836	56.6045		0.01403	59.0833
	0.04806	39.0787		0.01141	64.5535		0.02421	49.8996
	0.04667	41.4651		0.01598	60.984		0.0374	37.7088
	0.04434	44.7929		0.02106	56.9002		0.04581	30.2986
	0.04672	43.4204		0.0286	50.3658		0.03804	39.0736
	0.04342	47.7162		0.02579	54.1767		0.03179	46.3212
	0.03782	54.3125		0.02334	57.6271		0.02147	57.6373
	0.04438	48.7579		0.02956	52.4006		0.01453	65.5782
	0.06589	28.25		0.02706	55.9025		0.01956	61.5473
	0.06951	25.6292		0.02843	55.5287		0.03673	45.3766
	0.06709	29.048		0.03392	51.0458		0.04423	38.8817
	0.0493	47.8371		0.03467	51.2894		0.04791	36.2036
	0.04473	53.4087		0.02709	59.8766		0.04888	36.2308
	0.05082	48.3174		0.01849	69.4773		0.05355	32.559
	0.04601	54.1232		0.01858	70.382		0.04525	41.8623
	0.05201	49.1234		0.01634	73.6188		0.04118	46.9285
	0.0509	51.2362		0.02744	63.5207		0.04513	43.9779
	0.04017	62.9686		0.03816	53.8063		0.04796	42.1544
	0.04491	59.2268		0.03763	55.3366		0.04676	44.3484
	0.03931	65.8279		0.04223	51.7314		0.03811	54.0012
	0.04089	65.2479		0.05459	40.3752		0.02179	71.3241
	0.03543	71.7083		0.05579	40.1758		0.0179	76.2155
	0.02376	84.3748		0.04069	56.2741		0.0237	71.4151
	0.01966	89.4749		0.02863	69.3327		0.0358	60.3102
	0.02166	88.4734		0.03789	61.0734		0.02679	70.3207
	0.02677	84.3627		0.03552	64.4427		0.01932	78.7877
	0.04832	63.8176		0.04012	60.839		0.0195	79.6139
	0.04738	65.7597		0.03809	63.8695		0.0201	80.0081
	0.02841	85.7229		0.04152	61.4409		0.03851	62.5967
	0.01995	95.1838		0.04427	59.6895		0.03933	62.779
	0.0098	106.335		0.04008	64.883		0.03097	72.1412
	0.00679	110.344		0.04936	56.6071		0.02844	75.6737
	0.01287	105.261		0.0653	41.6627		0.0294	75.7144
	0.03584	83.3006		0.05438	53.587		0.03089	75.2205
	0.0447	75.4359		0.05078	58.1804		0.03947	67.6396
	0.03507	86.0613		0.06053	49.4297		0.0298	78.311
	0.03341	88.7232		0.07121	39.7532		0.02187	87.2449
	0.03387	89.269		0.08214	29.8195		0.02226	87.851
	0.02928	94.8565		0.07919	33.776		0.03392	77.1922
	0.01781	107.321		0.06412	49.8427		0.03884	73.2746
	0.03303	93.1068		0.06862	46.3481		0.03332	79.7934
	0.04188	85.2569		0.06309	52.8688		0.04525	68.8626
	0.03575	92.3893		0.04804	68.9248		0.05864	56.474
	0.03353	95.6037		0.05366	64.3039		0.05883	57.2805
	0.03397	96.1692		0.0682	50.7663		0.05262	64.4918
	0.04166	89.4739		0.07163	48.3336		0.04802	70.0867
	0.03886	93.2728		0.06842	52.5413		0.02746	91.6467
	0.04225	90.8832		0.0567	65.2674		0.02682	93.293
	0.04725	86.8821		0.05046	72.4997		0.04053	80.5778
	0.05213	83.0099		0.05405	69.9152		0.04685	75.2601
	0.05209	84.0413		0.05369	71.2778		0.04748	75.6258
	0.04634	90.7999		0.06012	65.8463		0.05136	72.7476
	0.0406	97.5358		0.0495	77.4638		0.04725	77.8632
	0.04306	96.0784		0.0471	80.8642		0.05989	66.2237
	0.06189	78.2489		0.06732	61.6406		0.06294	64.1754
	0.06728	73.8561		0.07384	56.1264		0.04726	80.8498
	0.06144	80.6937		0.0546	76.3585		0.03293	96.1775
	0.05963	83.5038		0.05513	76.8314		0.03143	98.6797
	0.05558	88.5507		0.04953	83.4304		0.03394	97.1679
	0.05869	86.4481		0.04977	84.1981		0.04052	91.592
	0.05082	95.32		0.0532	81.7596		0.04486	88.2458
	0.04738	99.7562		0.0527	83.2655		0.04672	87.3867
	0.04596	102.175		0.04625	90.7124		0.04433	90.7757
	0.04422	104.919		0.05509	82.8769		0.04564	90.4705
	0.04836	101.772		0.059	79.9598		0.05713	79.9801
	0.04605	105.087		0.05104	88.927		0.04642	91.6891
	0.03168	120.452		0.0532	87.7678		0.02961	109.501
	0.03539	117.747		0.05794	84.0267		0.02666	113.455
	0.04424	109.892		0.05457	88.3961		0.04274	98.3706
	0.04119	113.943		0.0576	86.3665		0.05769	84.4159
	0.04418	111.957		0.06696	77.9985		0.06653	76.5842
	0.05747	99.6617		0.06295	83.0116		0.06462	79.4922
	0.07036	87.7723		0.04578	101.183		0.05451	90.6056
	0.07585	83.2872		0.03724	110.727		0.04516	100.955
	0.07618	83.9541		0.04509	103.871		0.03528	111.834
	0.08267	78.467		0.06273	87.2369		0.03873	109.376
	0.0799	82.236		0.06406	86.9067		0.04138	107.726
	0.07168	91.4509		0.06507	86.892		0.04172	108.395
	0.06771	96.4264		0.06778	85.1842		0.03719	113.925
	0.06742	97.7118		0.0573	96.6656		0.03166	120.446
	0.07151	94.6217		0.04937	105.591		0.02251	130.605
	0.07023	96.9027		0.04726	108.7		0.02302	131.092
	0.06709	101.048		0.05308	103.888		0.02345	131.66
	0.0632	105.931		0.05254	105.424		0.02158	134.533
	0.07076	99.3766		0.05303	105.935		0.03197	125.136
	0.06396	107.175		0.0582	101.76		0.04264	115.474
	0.0686	103.538		0.06198	98.9796		0.05506	104.047
	0.07679	96.3433		0.055	106.968		0.05949	100.62
	0.08074	93.3985		0.05107	111.89		0.05577	105.338
	0.06897	106.161		0.05113	112.831		0.04116	120.948
	0.06836	107.771		0.06331	101.652		0.02547	137.644
	0.08374	93.3951		0.06156	104.407		0.0232	140.908
	0.08567	92.461		0.06535	101.61		0.03052	134.594
	0.07288	106.253		0.06514	102.827		0.03118	134.928
	0.05884	121.295		0.05299	115.975		0.03365	133.461
	0.05559	125.542		0.04528	124.679		0.02835	139.756
	0.06489	117.243		0.04751	123.457		0.0325	136.61
	0.07014	113		0.06132	110.643		0.0337	136.412
	0.06522	118.916		0.08075	92.2152		0.04046	130.647
	0.0688	116.34		0.08099	92.976		0.05327	118.84
	0.07433	111.804		0.06647	108.494		0.04766	125.448
	0.06576	121.377		0.06611	109.85		0.03178	142.331
	0.05598	132.155		0.07037	106.598		0.03357	141.54
	0.05818	130.951		0.06939	108.574		0.03271	143.397
	0.059	131.134		0.06938	109.578		0.03953	137.576
	0.05578	135.36		0.06959	110.377		0.03596	142.148
	0.05454	137.593		0.07345	107.518		0.01934	159.77
	0.06099	132.146		0.07121	110.75		0.01487	165.24
	0.07431	119.826		0.05641	126.556		0.01899	162.123
	0.08244	112.699		0.04163	142.333		0.0205	161.608
	0.08474	111.392		0.0406	144.368		0.03482	148.291
	0.07739	119.748		0.05786	128.108		0.03461	149.499
	0.08323	114.91		0.06627	120.697		0.03043	154.683
	0.07019	128.95		0.04953	138.429		0.01984	166.267
	0.054	146.135		0.04903	139.937		0.02234	164.767
	0.05483	146.309		0.05293	137.038		0.0339	154.212
	0.06383	138.302		0.04997	140.993		0.04598	143.13
	0.0731	130.033		0.0518	140.162		0.04438	145.726
	0.078	126.14		0.05748	135.483		0.04988	141.228
	0.07316	131.972		0.07462	119.347		0.04911	142.996
	0.07391	132.23		0.07414	120.822		0.03843	154.676
	0.08398	123.151		0.06543	130.532		0.03767	156.439
	0.09648	111.659		0.05474	142.225		0.03721	157.901
	0.09345	115.686		0.03753	160.433		0.03299	163.123
	0.07158	138.556		0.0378	161.164		0.02626	170.851
	0.04971	161.426		0.05523	144.729		0.03201	166.104
	0.03698	175.154		0.06095	140.017		0.04002	159.091
	0.0412	171.935		0.05642	145.54		0.04444	155.671
	0.05924	154.894		0.04958	153.383		0.04867	152.44
	0.06812	147.016		0.05604	147.921		0.05726	144.85
	0.05628	159.852		0.05805	146.909		0.06166	141.448
	0.04912	168.014		0.04858	157.379		0.05806	146.051
	0.05251	165.621		0.0442	162.766		0.04658	158.529
	0.053	166.136		0.04158	166.386		0.04864	157.466
	0.04458	175.558		0.05261	156.357		0.0492	157.915
	0.04218	178.959		0.05266	157.299		0.0472	160.913
	0.05935	162.785		0.04637	164.595		0.0518	157.306
	0.06738	155.754		0.03844	173.519		0.06239	147.718
	0.07705	147.088		0.05652	156.44		0.06514	145.975
	0.07952	145.62		0.06264	151.321		0.05872	153.387
	0.0765	149.64		0.07054	144.424		0.04462	168.489
	0.0568	170.335		0.06706	148.898		0.04408	170.028
	0.05355	174.59		0.05738	159.581		0.05019	164.923
	0.06505	164.082		0.03941	178.556		0.06127	154.839
	0.06491	165.227		0.02833	190.634		0.06586	151.248
	0.06225	168.888		0.04176	178.2		0.06241	155.702
	0.05872	173.414		0.0584	162.568		0.04945	169.661
	0.05914	173.997		0.06843	153.53		0.03644	183.671
	0.06525	168.883		0.05349	169.47		0.03497	186.137
	0.06696	168.176		0.03925	184.71		0.03022	191.892
	0.06217	173.965		0.04357	181.396		0.03275	190.358
	0.06041	176.726		0.0467	179.266		0.03643	187.682
	0.06931	168.826		0.04786	179.106		0.0381	187.007
	0.07581	163.327		0.05708	170.886		0.02289	203.223
	0.08153	158.602		0.06745	161.512		0.02987	197.245
	0.07824	162.899		0.0711	158.868		0.0339	194.207
	0.06395	178.183		0.07688	154.082		0.04357	185.538
	0.05447	188.663		0.07939	152.572		0.05755	172.562
	0.0545	189.636		0.08532	147.645		0.06834	162.77
	0.06365	181.487		0.09009	143.877		0.06703	165.076
	0.06958	176.559		0.0808	154.16		0.05128	181.833
	0.06996	177.175		0.06655	169.409		0.02538	208.729
	0.07288	175.255		0.06607	170.892		0.01731	217.797
	0.06602	183.113		0.06259	175.371		0.03016	205.956
	0.05852	191.619		0.05957	179.393		0.04121	195.896
	0.06372	187.419		0.05693	183.03		0.04626	191.853
	0.07541	176.722		0.06451	176.45		0.05666	182.45
	0.0689	184.232		0.06391	178.049		0.06028	179.831
	0.06099	193.147		0.05799	184.978		0.0635	177.614
	0.06623	188.902		0.05835	185.614		0.06392	178.195
	0.0758	180.334		0.06004	184.924		0.05283	190.283
	0.08002	177.112		0.05873	187.233		0.04036	203.754
	0.07708	181.058		0.05474	192.225		0.03037	214.737
	0.07529	183.85		0.05993	188.03		0.0245	221.616
	0.06815	191.986		0.06524	183.728		0.02234	224.772
	0.06798	193.157		0.0645	185.459		0.02305	225.056
	0.07804	184.1		0.05102	199.941		0.0192	229.915
	0.08871	174.422		0.05301	198.952		0.03074	219.369
	0.0912	172.935		0.06995	183.013		0.03979	211.321
	0.07609	189.047		0.07656	177.407		0.0378	214.307
	0.06682	199.311		0.07815	176.813		0.03592	217.189
	0.07498	192.152		0.06345	192.517		0.03945	214.658
	0.07741	190.727		0.04815	208.818		0.03941	215.702
	0.07109	198.046		0.05899	198.969		0.03902	217.094
	0.0697	200.438		0.06582	193.144		0.03061	226.498
	0.07412	197.011		0.06543	194.529		0.02982	228.294
	0.08321	188.921		0.05916	201.801		0.01416	244.953
	0.0759	197.239		0.05856	203.406		0.01674	243.372
	0.06037	213.769		0.06288	200.082		0.02809	233.02
	0.0506	224.534		0.06724	196.722		0.03886	223.252
	0.06327	212.87		0.07954	185.42		0.04471	218.398
	0.07555	201.585		0.08184	184.124		0.05005	214.058
	0.07318	204.954		0.07213	194.828		0.05645	208.664
	0.06778	211.357		0.06047	207.49		0.05454	211.571
	0.06657	213.564		0.04087	228.096		0.05586	211.247
	0.06111	220.022		0.05891	211.05		0.05858	209.528
	0.06548	216.652		0.06238	208.579		0.06242	206.692
	0.06314	219.994		0.06149	210.472		0.05684	213.272
	0.05888	225.26		0.06937	203.592		0.06206	209.055
	0.05915	225.982		0.07322	200.747		0.06543	206.683
	0.05642	229.719		0.0717	203.263		0.06078	212.333
	0.05854	228.593		0.07554	200.419		0.06035	213.765
	0.06155	226.59		0.07424	202.719		0.05924	215.875
	0.05893	230.203		0.07201	205.954		0.05841	217.704
	0.06446	225.677		0.06395	215.018		0.07756	199.549
	0.06422	226.917		0.05937	220.59		0.08922	188.888
	0.06724	224.896		0.05859	222.376		0.08556	193.551
	0.07241	220.729		0.07133	210.635		0.07886	201.248
	0.07747	216.661		0.07722	205.741		0.07139	209.722
	0.07616	218.978		0.07036	213.606		0.07411	207.997
	0.07226	223.879		0.05813	226.833		0.08489	198.224
	0.0601	237.035		0.06353	222.438		0.09331	190.803
	0.06186	236.276		0.06338	223.58		0.09209	193.018
	0.06292	236.216		0.05468	233.283		0.07618	209.934
	0.06133	238.806		0.05486	234.108		0.06791	219.199
	0.06223	238.903		0.06625	223.717		0.08057	207.54
	0.06031	241.823		0.07174	219.225		0.09411	195.005
	0.06129	241.849		0.07314	218.822		0.10208	188.035
	0.06883	235.301		0.06169	231.276		0.10419	186.917
	0.07591	229.224		0.05597	237.99		0.10448	187.631
	0.06455	241.588		0.0506	244.362		0.10156	191.546
	0.05806	249.077		0.05539	240.575		0.10393	190.178
	0.0608	247.332		0.04999	246.978		0.10843	186.679
	0.06579	243.344		0.04114	256.822		0.11539	180.724
	0.06519	244.942		0.03843	260.532		0.11247	184.646
	0.05913	252.005		0.03963	260.335		0.10253	195.581
	0.06285	249.284		0.05576	245.208		0.09624	202.873
	0.06396	249.174		0.06641	235.549		0.09483	205.283
	0.07833	235.806		0.06355	239.41		0.08385	217.256
	0.08153	233.607		0.05649	247.476		0.083	219.114
	0.06698	249.16		0.04743	257.53		0.09894	204.174
	0.05627	260.865		0.04535	260.614		0.10346	200.656
	0.04519	272.951		0.05047	256.491		0.10456	200.55
	0.0324	286.739		0.05837	249.59		0.11042	195.688
	0.0424	277.738		0.06355	245.416		0.11114	195.973
	0.05783	263.302		0.07846	231.504		0.10137	206.736
	0.06583	256.308		0.0861	224.859		0.08865	220.458
	0.06501	258.122		0.06875	243.213		0.08121	228.9
	0.07338	250.759		0.05449	258.476		0.07827	232.84
	0.07698	248.154		0.04709	266.872		0.07165	240.464
	0.07761	248.528		0.0556	259.366		0.06845	244.658
	0.07067	256.462		0.06023	255.733		0.07169	242.418
	0.06962	258.512		0.06251	254.453		0.07956	235.547
	0.07189	257.244		0.06201	255.951		0.08164	234.466
	0.06916	260.979		0.0657	253.261		0.08402	233.09
	0.0709	260.236		0.07431	245.654		0.08734	230.768
	0.06776	264.372		0.07297	247.99		0.08957	229.54
	0.05684	276.299		0.07124	250.724		0.09373	226.382
	0.06004	274.091		0.06564	257.319		0.08444	236.674
	0.06116	273.972		0.06628	257.686		0.07162	250.496
	0.05743	278.708		0.06422	260.741		0.06087	262.245
	0.05574	281.393		0.07322	252.738		0.0584	265.711
	0.05787	280.263		0.07956	247.406		0.06755	257.556
	0.06099	278.142		0.08465	243.312		0.05582	270.292
	0.058	282.131		0.08779	241.174		0.04963	277.482
	0.06826	272.875		0.08556	244.401		0.04925	278.863
	0.07327	268.87		0.0836	247.364		0.05454	274.567
	0.06417	278.97		0.08082	251.147		0.05024	279.869
	0.05646	287.674		0.08413	248.829		0.05182	279.286
	0.05257	292.566		0.08409	249.871		0.05129	280.816
	0.06184	284.299		0.07858	256.388		0.04162	291.493
	0.06706	280.071		0.06649	269.471		0.04168	292.435
	0.06972	278.418		0.0759	261.068		0.05359	281.52
	0.06648	282.653		0.08373	254.232		0.07232	263.788
	0.0665	283.638		0.08541	253.556		0.07297	264.139
	0.06723	283.91		0.07208	267.881		0.06763	270.478
	0.05301	299.124		0.06634	274.625		0.06473	274.385
	0.05765	295.486		0.0676	274.362		0.05313	286.979
	0.05353	300.608		0.06739	275.571		0.05195	289.164
	0.06103	294.107		0.05937	284.591		0.05707	285.036
	0.07166	284.472		0.05093	294.035		0.06841	274.699
	0.079	278.136		0.04902	296.94		0.07547	268.641
	0.06881	289.329		0.06316	283.805		0.07786	267.251
	0.06413	295.004		0.07674	271.221		0.0888	257.308
	0.06085	299.281		0.0775	271.465		0.09613	250.983
	0.06316	297.98		0.08961	260.354		0.0903	257.814
	0.05749	304.647		0.08661	264.355		0.08224	266.867
	0.04561	317.53		0.07141	280.556		0.0661	284.006
	0.03942	324.714		0.06486	288.101		0.05841	292.7
	0.03569	329.451		0.06319	290.771		0.05827	293.836
	0.04975	316.39		0.07795	277.018		0.06028	292.827
	0.05852	308.616		0.08269	273.271		0.06728	286.829
	0.06874	299.4		0.07431	282.657		0.06643	288.681
	0.07225	296.886		0.07425	283.715		0.06083	295.278
	0.05837	311.761		0.07051	288.452		0.05613	300.979
	0.04086	330.273		0.05878	301.18		0.05939	298.719
	0.04561	326.522		0.07243	288.538		0.06793	291.182
	0.05437	318.766		0.08173	280.233		0.07277	287.338
	0.05584	318.295		0.06466	298.302		0.05801	303.099
	0.043	332.133		0.05456	309.4		0.05075	311.356
	0.03675	339.389		0.06986	295.101		0.05709	306.016
	0.03911	338.022		0.07787	288.091		0.07291	291.202
	0.04721	330.924		0.08456	282.398		0.08371	281.402
	0.05792	321.218		0.08997	277.991		0.07104	295.071
	0.05282	327.313		0.07764	291.327		0.05653	310.577
	0.03904	342.094		0.07221	297.749		0.05946	308.65
	0.0507	331.438		0.06639	304.572		0.06011	308.999
	0.04839	334.75		0.06087	311.091		0.0625	307.61
	0.03948	344.656		0.06273	310.237		0.06598	305.126
	0.04638	338.76		0.05087	323.095		0.06951	302.601
	0.05948	326.652		0.05847	316.494		0.06572	307.389
	0.06547	321.662		0.07437	301.595		0.07243	301.679
	0.06652	321.614		0.07695	300.009		0.08153	293.579
	0.06823	320.908		0.07861	299.351		0.09129	284.82
	0.05874	331.399		0.07761	301.355		0.08997	287.144
	0.05672	334.413		0.087	292.961		0.07917	298.938
	0.06685	325.289		0.08983	291.132		0.07778	301.334
	0.06692	326.212		0.08556	296.404		0.07927	300.842
	0.06434	329.793		0.07281	310.152		0.0844	296.708
	0.06274	332.394		0.05476	329.205		0.08319	298.921
	0.06143	334.703		0.04675	338.21		0.07915	303.961
	0.07329	323.849		0.04798	337.979		0.05938	324.733
	0.0774	320.736		0.05443	332.529		0.04302	342.089
	0.0659	333.234		0.07305	314.91		0.03929	346.816
	0.05017	349.965		0.07924	309.722		0.03995	347.158
	0.04699	354.144		0.08061	309.356		0.06163	326.485
	0.06058	341.56		0.07395	317.018		0.08197	307.146
	0.06321	339.925		0.06196	329.999		0.08948	300.63
	0.05415	349.986		0.05347	339.496		0.09687	294.238
	0.05015	354.988		0.05327	340.689		0.09804	294.069
	0.05223	353.91		0.07038	324.581		0.0911	302.015
	0.05553	351.608		0.06925	326.709		0.08528	308.83
	0.06638	341.752		0.06418	332.783		0.0745	320.615
	0.06805	341.089		0.06697	330.997		0.07525	320.865
	0.0597	350.439		0.07452	324.446		0.08405	313.06
	0.05022	360.918		0.08336	316.601		0.08994	308.174
	0.04238	369.759		0.08432	316.644		0.0812	317.907
	0.04493	368.207		0.08267	319.293		0.08237	317.745
	0.05293	361.207		0.07165	331.314		0.09149	309.622
	0.06597	349.17		0.06442	339.547		0.09012	311.995
	0.07676	339.381		0.06062	344.338		0.09244	310.667
	0.08697	330.169		0.06962	336.338		0.09117	312.94
	0.08603	332.106		0.07373	333.234		0.09589	309.222
	0.08427	334.865		0.0739	334.062		0.09308	313.028
	0.07481	345.325		0.07315	335.808		0.08935	317.76
	0.06486	356.278		0.08821	321.756		0.08691	321.202
	0.0523	369.838		0.08053	330.432		0.09114	317.973
	0.04681	376.326		0.06042	351.539		0.10032	309.795
	0.0485	375.639		0.06054	352.42		0.10132	309.794
	0.05738	367.76		0.06898	344.981		0.09249	319.618
	0.0652	360.937		0.07759	337.375		0.07492	338.188
	0.07005	357.09		0.08163	334.331		0.06869	345.419
	0.07221	355.926		0.08636	330.601		0.06652	348.587
	0.06776	361.379		0.07093	347.03		0.07212	343.993
	0.06533	364.801		0.06415	354.817		0.06281	354.302
	0.07324	357.896		0.06947	350.491		0.06585	352.261
	0.06681	365.323		0.06884	352.122		0.0802	338.915
	0.06393	369.202		0.07109	350.87		0.0874	332.713
	0.06607	368.068		0.06838	354.584		0.08296	338.151
	0.07157	363.567		0.0793	344.664		0.07627	345.842
	0.06145	374.684		0.08024	344.727		0.07261	350.499
	0.07203	365.103		0.09444	331.527		0.06038	363.727
	0.0804	357.732		0.10729	319.67		0.06971	355.397
	0.07309	366.044		0.1084	319.565		0.07411	352.003
	0.06801	372.124		0.10083	328.132		0.07641	350.704
	0.06518	375.956		0.0883	341.659		0.08243	345.679
	0.06998	372.154		0.08964	341.326		0.0846	344.514
	0.06817	374.968		0.08878	343.187		0.08028	349.832
	0.05515	388.987		0.10001	332.952		0.07022	360.887
	0.06218	382.958		0.103	330.966		0.06021	371.899
	0.06636	379.78		0.09176	343.206		0.07061	362.497
	0.07353	373.61		0.07563	360.331		0.07682	357.29
	0.07191	376.224		0.0748	362.163		0.07667	358.445
	0.07204	377.094		0.07261	365.354		0.08317	352.942
	0.07488	375.256		0.06841	370.557		0.08005	357.06
	0.07911	372.03		0.06915	370.81		0.0648	373.314
	0.07555	376.588		0.07992	361.046		0.04981	389.299
	0.07257	380.563		0.08343	358.529		0.0423	397.809
	0.067	387.134		0.07523	367.738		0.04596	395.147
	0.06072	394.42		0.07444	369.526		0.05556	386.554
	0.05782	398.315		0.07662	368.345		0.0667	376.406
	0.0574	399.739		0.07906	366.907		0.06812	375.993
	0.06482	393.313		0.0777	369.265		0.06875	376.358
	0.07731	381.825		0.07522	372.748		0.0591	387.008
	0.07495	385.183		0.07538	373.586		0.05134	395.77
	0.06778	393.355		0.07209	377.87		0.05556	392.555
	0.05834	403.799		0.06783	383.137		0.07087	378.244
	0.05753	405.61		0.07198	379.987		0.08896	361.155
	0.05766	406.477		0.07972	373.241		0.08356	367.555
	0.05741	407.722		0.08178	372.181		0.08207	370.044
	0.06524	400.899		0.08138	373.581		0.08082	372.29
	0.08321	383.928		0.07816	377.808		0.09048	363.631
	0.09537	372.767		0.08472	372.247		0.10159	353.525
	0.0948	374.338		0.08187	376.089		0.09915	356.963
	0.09156	378.575		0.08151	377.452		0.0964	360.712
	0.08056	390.578		0.08722	372.74		0.09772	360.392
	0.07502	397.12		0.08807	372.894		0.09989	359.217
	0.07527	397.867		0.09649	365.469		0.08945	370.66
	0.08145	392.688		0.0982	364.764		0.06331	397.805
	0.07018	404.957		0.10096	363.008		0.06077	401.336
	0.0643	411.831		0.09587	369.09		0.06654	396.569
	0.0637	413.435		0.09083	375.135		0.0761	388.01
	0.06196	416.173		0.08853	378.435		0.08589	379.219
	0.05724	421.893		0.09035	377.611		0.08985	376.256
	0.06206	418.078		0.08901	379.955		0.09385	373.262
	0.07732	403.816		0.09504	374.924		0.08518	382.932
	0.09596	386.18		0.10774	363.222		0.07812	390.992
	0.08279	400.343		0.12135	350.618		0.08029	389.825
	0.07523	408.911		0.11485	358.109		0.09105	380.059
	0.07157	413.57		0.10061	373.352		0.09467	377.442
	0.06484	421.297		0.091	383.961		0.08473	388.383
	0.05669	430.446		0.0864	389.561		0.08098	393.127
	0.06678	421.353		0.10227	374.691		0.0761	399.009
	0.08222	406.92		0.10545	372.514		0.0836	392.511
	0.09907	391.064		0.10139	377.577		0.07857	398.537
	0.10411	387.03		0.0995	380.46		0.08033	397.776
	0.09713	395.01		0.09718	383.779		0.08739	391.72
	0.09315	399.982		0.09951	382.448		0.09526	384.853
	0.08688	407.253		0.09711	385.851		0.095	386.109
	0.08266	412.476		0.10865	375.31		0.08622	395.887
	0.08023	415.908		0.11725	367.717		0.08499	398.125
	0.071	426.14		0.1115	374.466		0.09251	391.598
	0.06062	437.517		0.10436	382.602		0.10337	381.742
	0.06982	429.311		0.0978	390.16		0.11057	375.538
	0.07861	421.521		0.09552	393.445		0.11019	376.917
	0.08405	417.081		0.09318	396.778		0.10621	381.9
	0.07848	423.658		0.09218	398.785		0.1006	388.515
	0.06434	438.793		0.08223	409.729		0.11095	379.159
	0.06232	441.814		0.08449	408.473		0.12749	363.625
	0.071	434.14		0.09062	403.34		0.13351	358.605
	0.08375	422.386		0.10232	392.644		0.13712	355.988
	0.08351	423.624		0.10653	389.438		0.1419	352.206
	0.08804	420.099		0.10506	391.907		0.14685	348.259
	0.0877	421.435		0.09923	398.732		0.1396	356.515
	0.07745	432.683		0.09988	399.088		0.13712	359.995
	0.07882	432.315		0.09732	402.648		0.13486	363.253
	0.08378	428.352		0.10696	394.006		0.13545	363.662
	0.08034	432.796		0.10932	392.641		0.13014	369.968
	0.08343	430.707		0.11497	387.995		0.12522	375.889
	0.08971	425.426		0.11418	389.779		0.1222	379.912
	0.08293	433.204		0.10574	399.227		0.11868	384.429
	0.06712	450.019		0.0897	416.266		0.1201	384.006
	0.0662	451.934		0.08972	417.248		0.13315	371.959
	0.07955	439.588		0.08763	420.33		0.13918	366.932
	0.10145	418.686		0.09089	418.071		0.13735	369.76
	0.10448	416.651		0.10112	408.845		0.13783	370.281
	0.10257	419.566		0.11199	398.969		0.13858	370.528
	0.10063	422.506		0.11438	397.581		0.14439	365.719
	0.09837	425.765		0.11223	400.737		0.15246	358.648
	0.10483	420.304		0.10468	409.283		0.1568	355.31
	0.10893	417.202		0.12236	392.605		0.14609	367.018
	0.10843	418.71		0.13148	384.478		0.14027	373.838
	0.10583	422.308		0.12695	390.018		0.13193	383.177
	0.1003	428.832		0.12006	397.907		0.11412	401.993
	0.10194	428.194		0.11126	407.702		0.11661	400.5
	0.11035	420.783		0.13104	388.924		0.1281	390.013
	0.11847	413.669		0.13163	389.334		0.13364	385.469
	0.11726	415.871		0.11584	406.118		0.13917	380.944
	0.1193	414.84		0.10782	415.14		0.1469	374.213
	0.13471	400.426		0.11673	407.232		0.15354	368.567
	0.12912	407.017		0.13101	393.95		0.17053	352.576
	0.12112	416.013		0.13507	390.894		0.17317	350.939
	0.11902	419.114		0.12234	404.627		0.16582	359.292
	0.11169	427.441		0.10934	418.624		0.17055	355.561
	0.10613	434.004		0.10478	424.181		0.17802	349.089
	0.10822	432.914		0.09633	433.637		0.17976	348.348
	0.11822	423.92		0.10112	429.84		0.1849	344.214
	0.12949	413.642		0.1037	428.259		0.18501	345.102
	0.12225	421.882		0.10856	424.405		0.18353	347.577
	0.12244	422.7		0.12509	408.878		0.1832	348.911
	0.1199	426.239		0.13962	395.348		0.18983	343.278
	0.12641	420.725		0.13535	400.616		0.18663	347.484
	0.13218	415.952		0.12673	410.231		0.17848	356.634
	0.13062	418.519		0.12567	412.289		0.17541	360.702
	0.13235	417.781		0.12626	412.703		0.17548	361.632
	0.13245	418.684		0.12321	416.754		0.17894	359.175
	0.12512	427.015		0.12218	418.786		0.18598	353.129
	0.12715	425.99		0.12629	415.669		0.19424	345.875
	0.13394	420.201		0.12816	414.806		0.20626	334.851
	0.13984	415.299		0.12976	414.205		0.21549	326.623
	0.13693	419.203		0.13258	412.383		0.22189	321.216
	0.13299	424.142		0.13318	412.78		0.22288	321.228
	0.13711	421.028		0.13169	415.278		0.21754	327.57
	0.13832	420.818		0.13913	408.832		0.21211	333.996
	0.15516	404.979		0.14095	408.011		0.20072	346.392
	0.1727	388.438		0.14414	405.822		0.19395	354.16
	0.17504	387.097		0.13475	416.217		0.19413	354.981
	0.174	389.138		0.11349	438.47		0.19198	358.133
	0.16901	395.121		0.09877	454.193		0.19457	356.537
	0.16012	405.017		0.1073	446.662		0.18852	363.594
	0.14877	417.368		0.11573	439.235		0.18531	367.798
	0.1507	416.44		0.12014	435.825		0.19373	360.379
	0.15295	415.185		0.1244	432.563		0.18992	365.191
	0.14386	425.271		0.13541	422.552		0.1763	379.81
	0.13689	433.244		0.14284	416.127		0.16006	397.051
	0.1309	440.24		0.13957	420.397		0.15716	400.95
	0.12278	449.358		0.13685	424.117		0.16424	394.875
	0.12015	452.982		0.12324	438.72		0.16727	392.837
	0.13498	439.158		0.11166	451.302		0.16862	392.496
	0.15103	424.105		0.11421	449.755		0.16914	392.969
	0.16187	414.262		0.11847	446.491		0.17061	392.502
	0.15496	422.174		0.13045	435.517		0.17464	389.475
	0.15643	421.709		0.13487	432.093		0.16296	402.154
	0.15191	427.224		0.13442	433.546		0.17054	395.567
	0.15037	429.762		0.12319	445.769		0.19256	374.549
	0.15389	427.243		0.12757	442.392		0.1989	369.209
	0.1634	418.733		0.1379	433.065		0.19562	373.492
	0.16237	420.765		0.13171	440.253		0.18582	384.287
	0.16702	417.116		0.12585	447.112		0.18954	381.567
	0.18394	401.191		0.11528	458.685		0.17864	393.472
	0.19181	394.324		0.11593	459.033		0.16902	404.095
	0.19383	393.31		0.12244	453.52		0.16588	408.227
	0.21157	376.561		0.13168	445.286		0.17554	399.569
	0.22519	363.947		0.13398	443.984		0.18047	395.645
	0.24216	347.977		0.14474	434.222		0.18178	395.328
	0.25944	331.692		0.15191	428.057		0.19562	382.494
	0.26538	326.751		0.15175	429.214		0.19812	380.991
	0.25828	334.853		0.14745	434.512		0.20844	371.67
	0.2503	343.84		0.13978	443.186		0.21149	369.619
	0.24846	346.673		0.14249	441.469		0.21572	366.386
	0.25335	342.788		0.13646	448.503		0.21904	364.071
	0.26549	331.651		0.12607	459.889		0.22759	356.523
	0.27325	324.884		0.12396	463.004		0.22541	359.702
	0.27508	324.054		0.13156	456.408		0.21858	367.526
	0.2581	342.034		0.14192	447.047		0.19856	388.548
	0.24273	358.405		0.1453	444.667		0.18836	399.753
	0.2483	353.835		0.1397	451.259		0.17716	411.95
	0.24861	354.526		0.13435	457.617		0.1792	410.906
	0.2424	361.731		0.13596	456.999		0.17073	420.382
	0.24678	358.359		0.14591	448.05		0.16754	424.574
	0.25065	355.484		0.14488	450.082		0.16972	423.393
	0.25907	348.069		0.14024	455.727		0.17814	415.967
	0.26436	343.78		0.1411	455.866		0.18586	409.255
	0.2579	351.234		0.15125	446.711		0.19043	405.683
	0.24875	361.383		0.15285	446.113		0.19894	398.174
	0.24655	364.588		0.15987	440.089		0.20739	390.718
	0.24691	365.222		0.175	425.96		0.22249	376.622
	0.25629	356.848		0.18733	414.634		0.23157	368.537
	0.26022	353.915		0.19495	408.009		0.23853	362.58
	0.2576	357.54		0.20482	399.147		0.23106	371.053
	0.25583	360.31		0.20271	402.25		0.21022	392.89
	0.26029	356.841		0.19862	407.34		0.19	414.11
	0.26722	350.915		0.19197	414.989		0.19069	414.416
	0.2645	354.64		0.17783	430.129		0.19949	406.621
	0.26177	358.366		0.16746	441.506		0.21224	394.869
	0.27104	350.095		0.18842	421.54		0.22775	380.363
	0.27965	342.487		0.20816	402.805		0.24988	359.23
	0.27536	347.773		0.21362	398.346		0.26315	346.959
	0.28218	341.952		0.20923	403.729		0.27295	338.163
	0.29111	334.028		0.19782	416.146		0.2711	341.013
	0.29194	334.196		0.18813	426.833		0.27976	333.354
	0.28316	343.977		0.1921	423.862		0.28029	333.817
	0.28239	345.75		0.18527	431.698		0.27002	345.089
	0.28346	345.678		0.18181	436.151		0.26278	353.328
	0.2893	340.834		0.19219	426.773		0.26283	354.277
	0.29077	340.37		0.20288	417.083		0.2646	353.511
	0.28241	349.726		0.20119	419.778		0.27404	345.075
	0.27932	353.812		0.1927	429.258		0.28026	339.848
	0.28195	352.187		0.18725	435.718		0.28845	332.665
	0.286	349.138		0.18893	435.032		0.29837	323.743
	0.29113	345.01		0.19183	433.134		0.3072	315.912
	0.28972	347.42		0.19916	426.807		0.31077	313.34
	0.28224	355.896		0.20753	419.432		0.31051	314.601
	0.28389	355.241		0.20563	422.336		0.31439	311.722
	0.29169	348.449		0.20272	426.24		0.31596	311.151
	0.30271	338.424		0.20099	428.971		0.31595	312.164
	0.30429	337.844		0.1988	432.167		0.32434	304.767
	0.29982	343.315		0.20497	426.994		0.3262	303.91
	0.30324	340.897		0.20556	427.405		0.33041	300.702
	0.29907	346.07		0.21191	422.057		0.33329	298.818
	0.30078	345.36		0.21088	424.079		0.33502	298.087
	0.30604	341.097		0.20884	427.118		0.33647	297.638
	0.30182	346.318		0.20037	436.592		0.34162	293.493
	0.29419	354.947		0.19054	447.423		0.34197	294.138
	0.30049	349.649		0.18345	455.513		0.34166	295.45
	0.32085	330.29		0.18848	451.487		0.33965	298.461
	0.33883	313.304		0.19138	449.583		0.33966	299.448
	0.35709	296.042		0.1979	444.065		0.32696	313.149
	0.35755	296.581		0.20648	436.487		0.32509	316.021
	0.33271	322.427		0.21346	430.502		0.33112	310.995
	0.31095	345.187		0.21607	428.895		0.32896	314.154
	0.29014	366.999		0.21997	425.992		0.32959	314.518
	0.28965	368.489		0.22864	418.324		0.33138	313.734
	0.29677	362.365		0.2373	410.664		0.34889	297.216
	0.31273	347.404		0.2263	422.666		0.35908	288.032
	0.31952	341.612		0.22142	428.545		0.36341	284.698
	0.34863	313.503		0.23085	420.117		0.36624	282.873
	0.36768	295.46		0.23758	414.378		0.36839	281.72
	0.36753	296.603		0.23464	418.326		0.36757	283.536
	0.34798	317.155		0.21955	434.418		0.3752	276.912
	0.32906	337.072		0.2194	435.563		0.37547	277.645
	0.32863	338.504		0.21867	437.293		0.37519	278.925
	0.32925	338.883		0.22515	431.815		0.3811	274.008
	0.32905	340.083		0.23113	426.837		0.3859	270.213
	0.33483	335.304		0.23325	425.71		0.38049	276.618
	0.34058	330.556		0.2384	421.563		0.38518	272.93
	0.35281	319.33		0.24934	411.627		0.3873	271.807
	0.36653	306.608		0.2572	404.766		0.39324	266.87
	0.36472	309.416		0.23745	425.517		0.38798	273.135
	0.36099	314.144		0.23261	431.357		0.38397	278.143
	0.35528	320.851		0.22343	441.533		0.38985	273.263
	0.35376	323.376		0.21781	448.151		0.395	269.109
	0.35654	321.598		0.21343	453.533		0.40614	258.967
	0.36207	317.07		0.20274	465.224		0.41751	248.604
	0.36538	314.76		0.1956	473.366		0.42241	244.703
	0.3656	315.533		0.1929	477.064		0.42294	245.169
	0.36685	315.285		0.19202	478.947		0.4241	245.007
	0.36788	315.256		0.19109	480.872		0.41848	251.635
	0.36954	314.6		0.20554	467.422		0.4078	263.313
	0.36932	315.82		0.21158	462.379		0.40206	270.051
	0.37133	314.808		0.20595	469.012		0.39982	273.287
	0.37569	311.449		0.20094	475.022		0.40566	268.451
	0.36975	318.384		0.19595	481.009		0.40945	265.663
	0.36628	322.852		0.18939	488.569		0.40467	271.439
	0.37294	317.199		0.19675	482.209		0.38562	291.489
	0.37915	311.984		0.20957	470.395		0.37587	302.245
	0.3721	320.036		0.22007	460.892		0.37392	305.187
	0.36876	324.376		0.20805	473.913		0.37597	304.141
	0.37091	323.228		0.19653	486.437		0.37028	310.829
	0.37339	321.742		0.20548	478.487		0.3668	315.312
	0.36768	328.453		0.21455	470.416		0.36757	315.54
	0.36533	331.802		0.20557	480.395		0.36856	315.554
	0.37624	321.898		0.20644	480.527		0.36157	323.539
	0.37165	327.482		0.20516	482.806		0.36489	321.217
	0.36555	334.589		0.19292	496.046		0.35424	332.866
	0.36743	333.708		0.19449	495.474		0.35735	330.762
	0.37171	330.429		0.20596	484.998		0.3662	322.912
	0.39582	307.32		0.21513	476.832		0.38197	308.137
	0.40179	302.345		0.21345	479.518		0.39184	299.27
	0.39994	305.195		0.21201	481.954		0.39904	293.074
	0.39728	308.855		0.21823	476.729		0.40732	285.789
	0.39797	309.161		0.22299	472.974		0.40066	293.454
	0.39959	308.543		0.2235	473.463		0.40475	290.361
	0.38753	321.605		0.2164	481.566		0.40989	286.221
	0.36772	342.418		0.21515	483.818		0.41787	279.238
	0.36053	350.606		0.21248	487.484		0.41544	282.675
	0.3633	348.832		0.22203	478.934		0.40839	290.717
	0.35231	360.823		0.23472	467.246		0.40542	294.694
	0.35825	355.887		0.24627	456.697		0.40449	296.618
	0.3627	352.436		0.25036	453.601		0.40799	294.121
	0.36731	348.823		0.2479	457.065		0.40287	300.239
	0.37491	342.226		0.25751	448.449		0.39961	304.498
	0.38422	333.915		0.26193	445.028		0.40147	303.644
	0.39437	324.77		0.26548	442.48		0.42147	284.638
	0.40338	316.759		0.26234	446.622		0.43847	268.641
	0.40709	314.049		0.24685	463.118		0.45224	255.866
	0.41752	304.615		0.24394	467.026		0.46773	241.385
	0.40532	317.818		0.24842	463.543		0.46482	245.292
	0.393	331.132		0.24781	465.152		0.4516	259.51
	0.38511	340.027		0.24913	464.83		0.44681	265.299
	0.3821	344.034		0.25339	461.578		0.44771	265.397
	0.37684	350.297		0.25925	456.714		0.43666	277.455
	0.3854	342.731		0.24995	467.01		0.44789	267.218
	0.39752	331.617		0.23882	479.139		0.46374	252.366
	0.40744	322.695		0.24413	474.835		0.47683	240.284
	0.4031	328.032		0.25076	469.206		0.47378	244.335
	0.39554	336.599		0.25322	467.744		0.48111	238.004
	0.39244	340.691		0.25564	466.323		0.49142	228.691
	0.39129	342.849		0.2656	457.359		0.49034	230.768
	0.38054	354.592		0.27828	445.68		0.49618	225.927
	0.37017	365.964		0.28325	441.713		0.49722	225.892
	0.36822	368.914		0.28422	441.745		0.50852	215.588
	0.37808	360.053		0.28946	437.503		0.52616	198.954
	0.39693	342.201		0.28859	439.374		0.53273	193.382
	0.41192	328.216		0.27607	452.894		0.53264	194.468
	0.41531	325.822		0.26518	464.783		0.53954	188.572
	0.4239	318.239		0.2601	470.861		0.53377	195.338
	0.42675	316.384		0.26173	470.236		0.52466	205.446
	0.44317	300.97		0.26727	465.692		0.52455	206.561
	0.43886	306.275		0.27461	459.352		0.53678	195.328
	0.43293	313.208		0.28173	453.231		0.54996	183.15
	0.42842	318.713		0.28836	447.599		0.55375	180.356
	0.42749	320.644		0.29391	443.057		0.55667	178.437
	0.42916	319.981		0.29671	441.249		0.55687	179.241
	0.43576	314.374		0.29593	443.037		0.55965	177.458
	0.44619	304.942		0.29996	440.008		0.56013	177.979
	0.43633	315.802		0.29246	448.507		0.55467	184.445
	0.42265	330.485		0.28863	453.335		0.55432	185.787
	0.41354	340.593		0.29402	448.942		0.55826	182.85
	0.41228	342.858		0.30444	439.525		0.56219	179.924
	0.42404	332.092		0.31484	430.124		0.56839	174.716
	0.43496	322.173		0.3141	431.864		0.56727	176.838
	0.42791	330.226		0.29782	449.141		0.55998	185.133
	0.42691	332.229		0.29312	454.841		0.5664	179.709
	0.43076	329.377		0.29653	452.435		0.57969	167.417
	0.4496	311.532		0.29449	455.468		0.59094	157.173
	0.46457	297.563		0.29185	459.115		0.58482	164.289
	0.4643	298.834		0.29459	457.373		0.57932	170.788
	0.47544	288.7		0.31677	436.198		0.57554	175.573
	0.49294	272.197		0.32223	431.738		0.57567	176.444
	0.51506	251.08		0.31533	439.638		0.57392	179.193
	0.52672	240.413		0.30831	447.658		0.57987	174.241
	0.52704	241.101		0.29266	464.307		0.58689	168.217
	0.52234	246.8		0.28776	470.206		0.57933	176.78
	0.52453	245.604		0.29225	466.718		0.56795	189.157
	0.51697	254.168		0.2861	473.861		0.57186	186.251
	0.49978	272.36		0.28201	478.951		0.57714	181.967
	0.4911	282.033		0.2685	493.467		0.58907	171.042
	0.49029	283.85		0.27787	485.09		0.60168	159.435
	0.50158	273.559		0.2952	468.759		0.59676	165.354
	0.50859	267.546		0.2888	476.165		0.61329	149.819
	0.50899	268.146		0.29675	469.216		0.63049	133.622
	0.50385	274.286		0.31168	455.283		0.65127	113.842
	0.49713	282.002		0.32135	446.609		0.65228	113.829
	0.4926	287.538		0.31907	449.89		0.65647	110.637
	0.49277	288.367		0.32463	445.337		0.63888	129.235
	0.49871	283.423		0.32114	449.821		0.6355	133.61
	0.50815	274.99		0.32018	451.784		0.64361	126.496
	0.49489	289.241		0.31883	454.132		0.65358	117.53
	0.49181	293.321		0.32067	453.297		0.66091	111.196
	0.48992	296.216		0.31954	455.421		0.67399	99.124
	0.48815	298.987		0.31383	462.129		0.69068	83.4321
	0.4896	298.54		0.30066	476.302		0.69925	75.8557
	0.48082	308.315		0.29147	486.492		0.6994	76.7095
	0.4767	313.433		0.29048	488.485		0.68788	89.2322
	0.47245	318.683		0.30264	477.318		0.66831	109.8
	0.47071	321.424		0.30716	473.806		0.6529	126.211
	0.47893	314.209		0.30974	472.222		0.65844	121.666
	0.48198	312.153		0.31385	469.111		0.6737	107.406
	0.48826	306.874		0.31416	469.8		0.67734	104.769
	0.48863	307.511		0.31988	465.078		0.65514	127.967
	0.48739	309.744		0.32485	461.113		0.64896	135.154
	0.48891	309.223		0.32462	462.342		0.66501	120.097
	0.49044	308.693		0.33094	457.022		0.6759	110.208
	0.49458	305.558		0.32076	468.2		0.67703	110.084
	0.49478	306.356		0.30303	486.931		0.68467	103.443
	0.49353	308.61		0.28706	503.902		0.68648	102.627
	0.49155	311.586		0.28164	510.326		0.69426	95.8489
	0.48111	323.03		0.28357	509.396		0.69532	95.7895
	0.47793	327.207		0.30558	488.386		0.70818	83.9342
	0.48756	318.578		0.32203	472.928		0.70924	83.8682
	0.49791	309.226		0.32799	467.97		0.71076	83.3475
	0.51593	292.207		0.32155	475.415		0.71523	79.8793
	0.52935	279.788		0.31885	479.111		0.7231	73.0118
	0.53146	278.678		0.32783	471.129		0.73552	61.591
	0.53837	272.762		0.32914	470.825		0.74424	53.866
	0.53518	276.954		0.32894	472.024		0.74646	52.6485
	0.52922	283.913		0.32678	475.181		0.75307	47.0399
	0.51676	297.371		0.32842	474.548		0.74913	51.9788
	0.52478	290.351		0.32966	474.307		0.74918	52.9311
	0.53705	279.088		0.32312	481.847		0.74117	61.9438
	0.53514	281.995		0.32733	478.631		0.72771	76.396
	0.52361	294.527		0.34257	464.393		0.7143	90.815
	0.52144	297.693		0.34332	464.642		0.70017	105.939
	0.53055	289.585		0.35067	458.297		0.69918	107.935
	0.52999	291.148		0.36373	446.231		0.69804	110.068
	0.52297	299.167		0.3759	435.06		0.69297	116.143
	0.50225	320.881		0.37345	438.51		0.6909	119.21
	0.48904	335.091		0.37371	439.251		0.6868	124.306
	0.49346	331.675		0.37665	437.31		0.68654	125.569
	0.49276	333.379		0.368	446.959		0.68641	126.697
	0.48795	339.181		0.36933	446.632		0.69523	118.876
	0.47754	350.599		0.37654	440.425		0.70771	107.401
	0.47468	354.459		0.37708	440.886		0.71441	101.699
	0.48075	349.386		0.3835	435.462		0.71712	99.9905
	0.49014	340.996		0.37264	447.323		0.72219	95.9248
	0.48907	343.067		0.35947	461.493		0.73215	86.9627
	0.48847	344.665		0.35161	470.352		0.74534	74.7696
	0.48436	349.773		0.3615	461.466		0.74799	73.1254
	0.49218	342.953		0.36675	457.213		0.75315	68.9652
	0.50231	333.828		0.36574	459.22		0.75272	70.3889
	0.50726	329.873		0.37622	449.748		0.75876	65.3548
	0.49573	342.403		0.38539	441.568		0.75561	69.5024
	0.49704	342.093		0.38665	441.309		0.76065	65.4567
	0.50335	336.784		0.38216	446.799		0.75868	68.432
	0.51301	328.13		0.37885	451.114		0.76234	65.7686
	0.52921	312.926		0.38547	445.489		0.7504	78.7141
	0.52003	323.108		0.39741	434.551		0.73648	93.6333
	0.51427	329.87		0.40769	425.274		0.73889	92.2246
	0.51754	327.594		0.40428	429.686		0.72795	104.164
	0.51182	334.314		0.38916	445.807		0.72615	106.957
	0.51434	332.796		0.37852	457.448		0.70902	125.09
	0.52286	325.279		0.36946	467.505		0.70729	127.817
	0.5176	331.535		0.36869	469.277		0.68335	152.766
	0.50628	343.857		0.37542	463.543		0.68112	155.989
	0.50552	345.615		0.38568	454.281		0.68428	153.834
	0.51098	341.155		0.40492	436.039		0.69059	148.518
	0.51682	336.317		0.42161	420.354		0.69726	142.854
	0.51853	335.606		0.43215	410.809		0.70184	139.271
	0.51913	336.005		0.43804	405.92		0.70398	138.129
	0.5207	335.433		0.43955	405.414		0.71418	128.931
	0.52965	327.481		0.43165	414.316		0.72342	120.688
	0.53795	320.189		0.40962	437.342		0.72983	115.283
	0.53413	325.005		0.39536	452.603		0.73356	112.549
	0.53192	328.217		0.37883	470.13		0.72924	117.872
	0.5367	324.433		0.3772	472.763		0.72738	120.733
	0.54145	320.685		0.37965	471.314		0.71168	137.432
	0.53916	323.976		0.38039	471.573		0.70419	145.919
	0.54731	316.822		0.38335	469.611		0.69428	156.827
	0.5581	307.038		0.39672	457.245		0.68798	164.131
	0.55478	311.354		0.40249	452.469		0.70558	147.533
	0.54405	323.086		0.39252	463.443		0.71457	139.542
	0.53529	332.85		0.39007	466.89		0.71228	142.828
	0.5342	334.934		0.40109	456.878		0.71083	145.276
	0.55079	319.343		0.40755	451.414		0.71144	145.673
	0.56296	308.177		0.41393	446.032		0.70937	148.74
	0.5669	305.24		0.40956	451.407		0.70415	154.959
	0.5636	309.536		0.41333	448.633		0.69381	166.298
	0.56353	310.605		0.41075	452.209		0.68084	180.275
	0.57519	299.945		0.40974	454.224		0.68099	181.121
	0.59647	279.667		0.42221	442.755		0.6856	177.514
	0.60375	273.389		0.42493	441.032		0.68955	174.556
	0.60767	270.467		0.42121	445.752		0.68181	183.303
	0.60147	277.662		0.42104	446.927		0.68095	185.159
	0.59744	282.699		0.42098	447.987		0.68226	184.854
	0.60278	278.354		0.43067	439.298		0.68427	183.845
	0.59829	283.846		0.43405	436.909		0.696	173.108
	0.5904	292.74		0.43095	441.009		0.70402	166.088
	0.59488	289.256		0.4333	439.662		0.70816	162.953
	0.60893	276.21		0.44504	428.922		0.7151	157.008
	0.61514	270.992		0.45559	419.376		0.72949	143.622
	0.61344	273.695		0.45602	419.944		0.74233	131.778
	0.60648	281.654		0.45868	418.286		0.75348	121.631
	0.60362	285.521		0.466	411.959		0.76652	109.594
	0.6021	288.035		0.47056	408.401		0.78201	95.1015
	0.58872	302.418		0.47271	407.257		0.77821	99.9032
	0.57295	319.184		0.48218	398.788		0.78345	95.6571
	0.56148	331.658		0.4966	385.361		0.78285	97.2578
	0.55288	341.255		0.50694	376.027		0.78074	100.371
	0.54495	350.189		0.52261	361.356		0.78488	97.2307
	0.54325	352.886		0.53936	345.608		0.79144	91.6747
	0.5586	338.532		0.54728	338.683		0.79357	90.5397
	0.56804	330.094		0.55688	330.08		0.79814	86.9693
	0.57513	324.006		0.57142	316.542		0.79975	86.3596
	0.57872	321.42		0.58383	305.133		0.79378	93.3346
	0.57067	330.461		0.5933	296.658		0.78231	105.799
	0.56443	337.707		0.60121	289.753		0.78019	108.923
	0.55718	345.954		0.6011	290.86		0.77361	116.504
	0.5511	353.04		0.58639	306.574		0.7761	115.007
	0.5508	354.334		0.56745	326.516		0.78565	106.458
	0.56086	345.279		0.55585	339.113		0.80022	92.8931
	0.57412	333.017		0.55046	345.505		0.8153	78.8152
	0.58262	325.514		0.54962	347.34		0.82668	68.4296
	0.58379	325.345		0.54844	349.524		0.83275	63.3565
	0.59025	319.889		0.55491	344.057		0.83609	61.0232
	0.58914	321.997		0.56936	330.606		0.83251	65.5959
	0.59064	321.495		0.5769	324.061		0.8262	72.9139
	0.59299	320.15		0.57973	322.23		0.82624	73.874
	0.59414	319.991		0.5727	330.265		0.82874	72.3718
	0.59895	316.184		0.55734	346.624		0.82381	78.2961
	0.60458	311.552		0.55183	353.137		0.82355	79.5622
	0.61118	305.96		0.55135	354.616		0.82914	74.9658
	0.62288	295.255		0.55847	348.491		0.8302	74.9117
	0.61869	300.441		0.55958	348.387		0.82977	76.3452
	0.6195	300.635		0.55715	351.813		0.82359	83.5184
	0.62127	299.863		0.56448	345.484		0.82833	79.7851
	0.62102	301.112		0.57708	333.883		0.83609	73.0201
	0.62804	295.096		0.5831	328.858		0.83691	73.2001
	0.62247	301.666		0.58807	324.89		0.82422	86.8937
	0.61553	309.609		0.6046	309.367		0.81479	97.3256
	0.62594	300.196		0.61331	301.651		0.81691	96.2009
	0.64236	284.776		0.62099	294.969		0.81235	101.758
	0.64307	285.066		0.6335	283.465		0.81082	104.293
	0.63096	298.173		0.64497	272.99		0.81932	96.7901
	0.63501	295.129		0.63886	280.107		0.81376	103.353
	0.64416	286.981		0.6231	296.866		0.80257	115.544
	0.64204	290.1		0.61199	308.973		0.7977	121.413
	0.63297	300.169		0.60121	320.755		0.79709	123.022
	0.62681	307.323		0.60275	320.214		0.79569	125.418
	0.6349	300.236		0.61365	310.31		0.79233	129.779
	0.63196	304.172		0.63166	293.299		0.79004	133.072
	0.63835	298.787		0.65064	275.325		0.79317	130.944
	0.65249	285.646		0.66201	264.957		0.79215	132.964
	0.65833	280.806		0.65401	273.953		0.79075	135.357
	0.6545	285.635		0.64529	283.676		0.79252	134.587
	0.65309	288.049		0.63234	297.628		0.78624	141.87
	0.67004	272.097		0.63172	299.245		0.78184	147.267
	0.69506	248.078		0.6334	298.567		0.78862	141.49
	0.72097	223.166		0.62914	303.824		0.78962	141.486
	0.73394	211.199		0.62827	305.694		0.79031	141.8
	0.73312	213.017		0.63076	304.205		0.79451	138.598
	0.73731	209.829		0.63224	303.728		0.79913	134.981
	0.74322	204.915		0.6389	298.065		0.79896	136.149
	0.75462	194.517		0.64641	291.553		0.79492	141.191
	0.77155	178.581		0.65537	283.589		0.79857	138.538
	0.78316	167.972		0.67116	268.8		0.80913	128.985
	0.79315	158.987		0.68285	258.11		0.81113	127.979
	0.81504	138.093		0.67678	265.183		0.81116	128.955
	0.83363	120.51		0.68617	256.79		0.80074	140.374
	0.84023	114.906		0.69253	251.432		0.79795	144.161
	0.83716	118.977		0.69441	250.555		0.80669	136.417
	0.8377	119.432		0.69608	249.887		0.80696	137.153
	0.84072	117.412		0.69965	247.316		0.8171	128.007
	0.84534	113.798		0.70796	240.005		0.82268	123.426
	0.84738	112.76		0.7088	240.162		0.83612	110.994
	0.85197	109.169		0.70418	245.779		0.85314	94.9663
	0.86065	101.486		0.70386	247.106		0.86734	81.7671
	0.87423	88.9015		0.70239	249.571		0.86967	80.4427
	0.87613	88.0083		0.70285	250.117		0.87434	76.7753
	0.87379	91.3482		0.70241	251.553		0.88544	66.6664
	0.88166	84.478		0.69772	257.246		0.88581	67.3005
	0.88452	82.6199		0.69439	261.573		0.89064	63.4701
	0.88682	81.316		0.69442	262.541		0.89596	59.1507
	0.88143	87.7079		0.69155	266.412		0.89662	59.4859
	0.87235	97.782		0.68459	274.376		0.88886	68.2511
	0.86535	105.786		0.6817	278.259		0.89234	65.7682
	0.87267	99.4701		0.69339	267.57		0.90686	52.2508
	0.88545	87.6823		0.71168	250.287		0.9103	49.8081
	0.89446	79.6709		0.71725	245.716		0.90743	53.6774
	0.88511	90.027		0.71482	249.147		0.90532	56.7902
	0.87426	101.876		0.70619	258.777		0.90892	54.1882
	0.86328	113.857		0.69796	268.007		0.90576	58.3507
	0.85198	126.157		0.69522	271.74		0.9114	53.7061
	0.83947	139.667		0.70365	264.313		0.91855	47.5631
	0.83128	148.86		0.707	261.964		0.91625	50.863
	0.82537	155.765		0.70672	263.246		0.91932	48.7921
	0.82744	154.697		0.68971	281.248		0.91474	54.3699
	0.84254	140.6		0.67745	294.513		0.90021	69.9016
	0.85384	130.297		0.68061	292.354		0.88533	85.7788
	0.86024	124.899		0.68165	292.316		0.86769	104.422
	0.86017	125.967		0.68896	286.007		0.84895	124.157
	0.85496	132.177		0.69698	278.984		0.84076	133.349
	0.84811	140.03		0.70003	276.937		0.83398	141.129
	0.83659	152.546		0.70507	272.893		0.82999	146.118
	0.8221	168.04		0.71115	267.811		0.83151	145.598
	0.83025	160.885		0.71702	262.941		0.83208	146.031
	0.84509	147.049		0.72081	260.157		0.83054	148.574
	0.85101	142.128		0.71819	263.777		0.82676	153.353
	0.85523	138.903		0.72108	261.88		0.8328	148.309
	0.8577	137.433		0.71514	268.825		0.84238	139.728
	0.86989	126.241		0.71487	270.096		0.85671	126.404
	0.86811	129.021		0.70697	278.993		0.87953	104.585
	0.86068	137.454		0.7179	269.065		0.89733	87.7767
	0.85404	145.093		0.72464	263.326		0.89456	91.5462
	0.85621	143.93		0.71056	278.401		0.8841	103.013
	0.8659	135.235		0.70897	280.996		0.89377	94.3373
	0.86559	136.55		0.71712	273.846		0.89393	95.1815
	0.86982	133.315		0.71869	273.277		0.88899	101.121
	0.87413	130.01		0.71721	275.751		0.87593	115.182
	0.88585	119.288		0.71688	277.082		0.87233	119.778
	0.88664	119.494		0.71449	280.474		0.87199	121.116
	0.8835	123.631		0.70699	288.97		0.88045	113.662
	0.89315	114.981		0.69617	300.791		0.87179	123.318
	0.90328	105.859		0.7064	291.562		0.88207	114.037
	0.91674	93.3981		0.71288	286.082		0.89669	100.418
	0.93092	80.2191		0.7006	299.363		0.91227	85.8398
	0.93395	78.1886		0.70142	299.541		0.92062	78.4921
	0.93106	82.0726		0.71123	290.733		0.9172	82.9097
	0.93321	80.9291		0.72233	280.636		0.90497	96.1415
	0.94107	74.0616		0.72882	275.148		0.90454	97.574
	0.95174	64.3994		0.73543	269.533		0.9116	91.5084
	0.95274	64.3969		0.73157	274.391		0.91598	88.1323
	0.94515	72.9873		0.73088	276.08		0.92942	75.6895
	0.94366	75.4773		0.72345	284.511		0.93009	76.0228
	0.93028	89.8596		0.72401	284.955		0.93811	68.9985
	0.9327	88.4309		0.73432	275.648		0.9365	71.6073
	0.94215	79.9853		0.74824	262.719		0.93859	70.5176
	0.95203	71.1027		0.7553	256.665		0.94473	65.3809
	0.95483	69.3073		0.75572	257.248		0.95234	58.7682
	0.96344	61.6917		0.75281	261.154		0.94477	67.3368
	0.96197	64.1645		0.75172	263.239		0.94483	68.2805
	0.95749	69.6501		0.75584	260.123		0.94819	65.9228
	0.95928	68.8529		0.76073	256.231		0.95253	62.5843
	0.95389	75.2472		0.75731	260.653		0.94858	67.5322
	0.95638	73.7558		0.77092	248.046		0.93714	79.9693
	0.95506	76.0728		0.77596	244.007		0.93532	82.7927
	0.95343	78.7072		0.77105	249.911		0.93596	83.1543
	0.95327	79.8684		0.77571	246.25		0.9372	82.9131
	0.9527	81.4351		0.76972	253.239		0.93759	83.5167
	0.95904	76.0946		0.76942	254.542		0.95746	64.6483
	0.9641	72.0346		0.76435	260.609		0.96351	59.6002
	0.96858	68.5552		0.75983	266.133		0.96486	59.2526
	0.96619	71.9436		0.76343	263.532		0.96151	63.5991
	0.96886	70.2805		0.77225	255.713		0.95881	67.2987
	0.97211	68.0224		0.7814	247.559		0.96098	66.1353
	0.96064	80.4996		0.77694	253.024		0.96224	65.8705
	0.94981	92.3302		0.79138	239.579		0.95584	73.2658
	0.94673	96.4034		0.80112	230.844		0.95219	77.9196
	0.93667	107.462		0.8032	229.763		0.94465	86.4607
	0.93476	110.375		0.81675	217.214		0.93112	100.991
	0.93138	114.756		0.81978	215.181		0.91897	114.142
	0.94769	99.4495		0.81196	223.999		0.91173	122.384
	0.96068	87.4549		0.80465	232.317		0.903	132.115
	0.96531	83.8217		0.80564	232.32		0.89754	138.567
	0.96332	86.8206		0.81776	221.205		0.90354	133.568
	0.95681	94.3226		0.83391	206.056		0.91927	118.844
	0.94854	103.597		0.8435	197.466		0.92707	112.043
	0.94479	108.346		0.85711	184.854		0.91696	123.148
	0.93295	121.184		0.85614	186.827		0.91455	126.564
	0.92776	127.38		0.84944	194.519		0.91552	126.59
	0.93094	125.198		0.84592	199.042		0.92569	117.425
	0.9354	121.735		0.84622	199.743		0.92865	115.464
	0.93469	123.446		0.84219	204.77		0.93584	109.267
	0.9188	140.332		0.83907	208.891		0.93395	112.164
	0.89527	164.864		0.84042	208.543		0.93294	114.175
	0.87726	183.876		0.84701	202.949		0.93037	117.736
	0.87826	183.879		0.85119	199.772		0.92953	119.577
	0.8874	175.731		0.86759	184.37		0.9224	127.708
	0.89225	171.889		0.87775	175.212		0.9198	131.311
	0.90137	163.762		0.8761	177.863		0.92776	124.351
	0.90701	159.126		0.87048	184.484		0.94187	111.244
	0.90136	165.781		0.87995	176.01		0.96109	93.0198
	0.91631	151.823		0.88377	173.192		0.97064	84.4702
	0.93055	138.582		0.89227	165.695		0.96968	86.431
	0.92973	140.409		0.90431	154.65		0.97917	77.9421
	0.9203	150.839		0.9124	147.567		0.98513	72.9778
	0.91673	155.409		0.91221	148.754		0.98469	74.4167
	0.92258	150.551		0.89318	168.782		0.99653	63.5851
	0.93	144.137		0.88099	181.976		0.99957	61.5437
	0.93811	137.023		0.88352	180.441		1.00902	53.0896
	0.94407	132.069		0.87691	188.057		1.01006	53.0467
	0.94354	133.599		0.86627	199.69		1.002	62.1057
	0.94748	130.651		0.86691	200.052		0.98695	78.165
	0.94952	129.613		0.87599	191.976		0.98061	85.5048
	0.94648	133.654		0.88905	179.914		0.98302	84.0906
	0.93912	142.019		0.89763	172.334		0.98172	86.3905
	0.93169	150.443		0.89294	178.023		0.97944	89.67
	0.92652	156.62		0.87504	196.92		0.98627	83.8433
	0.92782	156.311		0.86775	205.215		0.98258	88.5302
	0.92334	161.792		0.86345	210.51		0.98548	86.6341
	0.92404	162.097		0.86339	211.575		0.9991	74.0099
	0.93966	147.475		0.86367	212.291		1.01359	60.5207
	0.9597	128.437		0.85687	220.095		1.02358	51.5296
	0.96116	127.971		0.86011	217.854		1.03943	36.6827
	0.95331	136.827		0.86704	211.921		1.05127	25.8443
	0.9436	147.539		0.86688	213.078		1.05978	18.3296
	0.93121	160.921		0.85177	229.198		1.05593	23.1807
	0.91957	173.563		0.83824	243.722		1.05693	23.1778
	0.91853	175.603		0.82277	260.189		1.05065	30.4603
	0.92319	171.945		0.81941	264.55		1.05842	23.6943
	0.92798	168.154		0.82496	260.003		1.06903	14.0848
	0.9213	175.839		0.82744	258.52		1.07154	12.5678
	0.91947	178.664		0.83611	250.854		1.07816	6.94706
	0.9296	169.54		0.85586	232.099		1.08178	4.33225
	0.94232	157.82		0.87399	214.974		1.08891	-1.79775
	0.95282	148.311		0.89063	199.336		1.0914	-3.2942
	0.94922	152.916		0.90518	185.779		1.09357	-4.46304
	0.94585	157.283		0.90933	182.635		1.10648	-16.3668
	0.94092	163.214		0.91106	181.902		1.11229	-21.1785
	0.94103	164.108		0.91517	178.795		1.10819	-16.0806
	0.93615	169.99		0.93474	160.228		1.10726	-14.1471
	0.9491	158.036		0.94478	151.181		1.09396	0.154087
	0.95963	148.507		0.94734	149.62		1.07866	16.4548
	0.97715	131.984		0.96327	134.697		1.07024	25.8664
	0.98581	124.324		0.97772	121.244		1.07044	26.6741
	0.99082	120.319		0.98396	116.003		1.07927	18.839
	0.99651	115.626		0.98567	115.297		1.08384	15.272
	1.00137	111.763		0.97842	123.545		1.0815	18.6138
	1.00872	105.412		0.98251	120.456		1.08165	19.4654
	1.0226	92.5389		0.97401	129.958		1.08529	16.823
	1.02707	89.061		0.96965	135.316		1.08104	22.0687
	1.02484	92.299		0.9741	131.86		1.07524	28.8718
	1.01898	99.1595		0.96537	141.593		1.06573	39.3768
	1.00469	114.443		0.9569	151.068		1.06355	42.5569
	1.00062	119.512		0.96866	140.303		1.06584	41.2691
	0.99023	130.907		0.99314	116.827		1.05736	50.7515
	0.97823	143.91		0.99705	113.909		1.0543	54.8092
	0.99137	131.767		0.99372	118.247		1.0548	55.3142
	0.99913	125.003		0.99783	115.134		1.05417	56.9396
	1.01164	113.494		0.9951	118.867		1.06305	49.0611
	1.0258	100.338		1.00697	107.992		1.07174	41.3719
	1.02952	97.6127		1.01945	96.509		1.06482	49.2878
	1.02753	100.602		1.03017	86.7891		1.0597	55.4088
	1.02202	107.118		1.03931	78.6525		1.06953	46.5816
	1.0157	114.44		1.04212	76.8399		1.06292	54.1923
	1.01196	119.173		1.039	80.9586		1.06417	53.9439
	1.01385	118.281		1.03048	90.4808		1.08038	38.7325
	1.0118	121.338		1.03483	87.1332		1.08874	31.3685
	1.0048	129.338		1.0272	95.7606		1.09358	27.5326
	1.00641	128.726		1.02242	101.539		1.10341	18.6996
	1.00513	131.006		1.02145	103.514		1.1031	20.0116
	1.00046	136.677		1.018	107.964		1.10045	23.6576
	1.00515	132.989		1.01126	115.699		1.09582	29.2899
	1.01855	120.585		1.0092	118.761		1.10182	24.292
	1.01579	124.349		1.01646	112.503		1.10311	23.999
	1.01225	128.89		1.01856	111.407		1.1023	25.8075
	1.02822	113.92		1.01025	120.715		1.09311	36
	1.04273	100.408		0.99835	133.612		1.09622	33.8921
	1.04936	94.773		0.99099	141.976		1.08926	41.8485
	1.04625	98.8817		0.99453	139.429		1.09022	41.8883
	1.0376	108.535		1.00772	127.243		1.09162	41.4899
	1.02818	118.954		1.02802	107.939		1.08353	50.5816
	1.0199	128.238		1.02927	107.697		1.08092	54.1888
	1.01265	136.484		1.02945	108.515		1.08068	55.4272
	1.00511	145.022		1.03137	107.589		1.08308	54.0271
	0.99784	153.291		1.03169	108.271		1.07911	58.9982
	1.00685	145.282		1.0326	108.359		1.0764	62.7153
	1.01733	135.802		1.0403	101.662		1.08177	58.3448
	1.0245	129.632		1.04359	99.3687		1.07581	65.3006
	1.02848	126.655		1.05024	93.722		1.06689	75.2219
	1.03231	123.821		1.04659	98.3764		1.05306	90.0468
	1.04479	112.346		1.04962	96.3414		1.04413	99.9768
	1.0578	100.336		1.04991	97.0541		1.04527	99.8385
	1.07251	86.6245		1.06887	79.0916		1.04726	98.8532
	1.08662	73.5124		1.08883	60.1369		1.04303	104.076
	1.09797	63.1628		1.10912	40.84		1.03948	108.629
	1.11372	48.42		1.12012	30.8393		1.04102	108.09
	1.11673	46.4008		1.1235	28.4601		1.04753	102.582
	1.12432	39.8127		1.13892	14.0428		1.04822	102.895
	1.13673	28.4076		1.14107	12.8902		1.06007	92.0424
	1.13531	30.8226		1.1371	17.8673		1.06773	85.3834
	1.11923	47.9019		1.13853	17.4334		1.08197	72.1406
	1.09238	75.753		1.14799	8.97763		1.08892	66.1901
	1.07808	91.0517		1.15949	-1.52191		1.07605	80.0612
	1.08885	81.281		1.16163	-2.66821		1.05832	98.789
	1.09255	78.5837		1.17381	-13.8474		1.04462	113.486
	1.0919	80.2335		1.16675	-5.7851		1.03682	122.29
	1.09812	75.0202		1.1614	0.558785		1.03425	125.866
	1.11351	60.629		1.16472	-1.75374		1.03605	125.065
	1.12236	52.7748		1.16207	1.89586		1.04075	121.364
	1.1262	49.9354		1.16276	2.20802		1.04627	116.844
	1.13394	43.2005		1.16777	-1.81153		1.05787	106.237
	1.13646	41.676		1.16559	1.37355		1.07326	91.8494
	1.12986	49.2785		1.17477	-6.80289		1.07154	94.569
	1.12799	52.1448		1.17225	-3.28585		1.06436	102.753
	1.12185	59.2822		1.16465	5.31284		1.05436	113.752
	1.1064	75.7318		1.16178	9.18192		1.04754	121.569
	1.10581	77.3303		1.14555	26.4133		1.04573	124.377
	1.11802	66.1201		1.12267	50.2951		1.05064	120.471
	1.1228	62.3327		1.10983	64.1354		1.06033	111.779
	1.13493	51.2073		1.11394	61.0272		1.07568	97.4303
	1.14685	40.2884		1.12254	53.4194		1.09572	78.387
	1.14824	39.8941		1.12842	48.5469		1.09686	78.254
	1.15225	36.8821		1.12967	48.2972		1.10024	75.8688
	1.15639	33.7413		1.13574	43.2203		1.1098	67.3094
	1.15665	34.485		1.14205	37.9136		1.11992	58.187
	1.14332	48.8117		1.14368	37.2822		1.12045	58.6577
	1.13046	62.6753		1.13856	43.4036		1.11491	65.2016
	1.14457	49.5669		1.14345	39.5133		1.10798	73.1298
	1.15398	41.1579		1.14566	38.3046		1.10578	76.326
	1.16464	31.4973		1.1402	44.7681		1.10394	79.1691
	1.18146	15.672		1.14457	41.3971		1.10484	79.2733
	1.18428	13.8538		1.15422	32.7437		1.11131	73.8019
	1.18676	12.3753		1.15043	37.5318		1.11299	73.1205
	1.19764	2.49096		1.15282	36.1402		1.12417	62.9402
	1.20004	1.09716		1.15528	34.6857		1.13858	49.5263
	1.18873	13.4017		1.16202	28.9401		1.14019	48.919
	1.17852	24.6155		1.16608	25.8795		1.1338	56.3152
	1.18547	18.6682		1.16741	25.549		1.13323	57.8848
	1.19864	6.4965		1.1705	23.4622		1.13665	55.4613
	1.20338	2.7527		1.16578	29.1807		1.13647	56.641
	1.20468	2.45336		1.15807	37.8971		1.13253	61.581
	1.19324	14.8959		1.15966	37.3052		1.14222	52.8887
	1.17165	37.4897		1.1576	40.362		1.15303	43.0808
	1.16279	47.3459		1.15662	42.341		1.15774	39.3738
	1.16211	49.0219		1.1657	34.2612		1.16956	28.5518
	1.15865	53.4841		1.16425	36.7133		1.17823	20.8834
	1.16273	50.405		1.15911	42.849		1.18798	12.1268
	1.16599	48.1472		1.15345	49.5102		1.17961	21.5007
	1.1769	38.2396		1.14736	56.5995		1.17639	25.7234
	1.17621	39.9232		1.14204	62.923		1.16943	33.6762
	1.18631	30.8221		1.12999	75.9686		1.15789	46.2198
	1.19431	23.8287		1.12183	85.1308		1.15217	52.9416
	1.19653	22.6074		1.11848	89.4873		1.13862	67.4904
	1.19933	20.8067		1.13372	75.2388		1.12841	78.705
	1.20561	15.5212		1.14276	67.199		1.12241	85.6958
	1.21841	3.72461		1.13954	71.4218		1.12915	79.9642
	1.22101	2.12739		1.13549	76.469		1.13082	79.2881
	1.21177	12.3615		1.14709	65.873		1.13803	73.0822
	1.22667	-1.53905		1.1606	53.36		1.13754	74.5741
	1.24996	-23.8208		1.17024	44.7205		1.13921	73.9052
	1.26192	-34.7849		1.17244	43.526		1.15249	61.6184
	1.27254	-44.4066		1.1894	27.5586		1.16398	51.1313
	1.28234	-53.2023		1.21284	5.12178		1.16807	48.0365
	1.2737	-43.5629		1.22874	-9.77896		1.16411	52.9997
	1.2643	-33.1615		1.23173	-11.7666		1.16381	54.298
	1.25173	-19.5919		1.22595	-4.98678		1.16923	49.8832
	1.2366	-3.46588		1.23292	-10.9604		1.1733	46.8122
	1.24013	-5.99268		1.23664	-13.6817		1.16838	52.7338
	1.25007	-14.9297		1.23573	-11.7661		1.165	57.1066
	1.26284	-26.7087		1.2328	-7.83802		1.164	59.1131
	1.27457	-37.4369		1.23953	-13.5621		1.16461	59.5002
	1.26696	-28.8233		1.25283	-25.8669		1.16493	60.1758
	1.26475	-25.6098		1.26086	-32.8974		1.176	50.111
	1.25863	-18.4947		1.25273	-23.7635		1.17946	47.6464
	1.25609	-14.953		1.25238	-22.4188		1.17553	52.5835
	1.24874	-6.60629		1.25495	-23.9852		1.16338	65.735
	1.23982	3.31816		1.27465	-42.6904		1.14735	82.7593
	1.2468	-2.66352		1.29377	-60.8081		1.13914	91.9722
	1.24458	0.555769		1.30272	-68.761		1.13775	94.3616
	1.23842	7.71381		1.30336	-68.399		1.14251	90.5978
	1.23224	14.897		1.30575	-69.7885		1.14898	85.1291
	1.21448	33.6523		1.30885	-71.8901		1.15481	80.2984
	1.20999	39.1493		1.30622	-68.2595		1.15232	83.786
	1.20607	44.0652		1.30696	-68.0004		1.16488	72.2346
	1.2065	44.6354		1.30687	-66.9088		1.17912	58.9912
	1.21699	35.1475		1.32407	-83.1108		1.17683	62.2831
	1.22424	28.8931		1.32966	-87.6976		1.1874	52.7057
	1.23224	21.8953		1.32394	-80.9753		1.19816	42.9545
	1.23351	21.6225		1.3197	-75.7367		1.19968	42.4319
	1.23709	19.0429		1.32079	-75.8261		1.20358	39.527
	1.23318	23.9555		1.30463	-58.6637		1.211	33.1124
	1.22996	28.1794		1.28733	-40.3709		1.22325	21.8637
	1.24537	13.7643		1.26922	-21.2593		1.2332	12.9062
	1.2516	8.53665		1.25443	-5.46676		1.23259	14.519
	1.24996	11.1717		1.25193	-1.96643		1.22453	23.5766
	1.24201	20.1277		1.25144	-0.476653		1.23172	17.3954
	1.23545	27.6885		1.2515	0.461256		1.23515	14.9599
	1.23111	33.0222		1.24359	9.36824		1.23651	14.6
	1.22642	38.7205		1.23703	16.9317		1.23823	13.88
	1.23085	35.2872		1.24087	14.0891		1.2419	11.2102
	1.23292	34.218		1.26425	-8.28384		1.2424	11.7117
	1.21859	49.5427		1.28131	-24.3465		1.23714	17.9726
	1.20946	59.6707		1.29099	-33.0275		1.23611	19.9992
	1.20221	67.922		1.29587	-36.9062		1.24078	16.3336
	1.20259	68.5431		1.29262	-32.6571		1.23945	18.6652
	1.21165	60.4874		1.29456	-33.5949		1.23462	24.4921
	1.20871	64.4276		1.30781	-45.8474		1.23125	28.8648
	1.21479	59.3449		1.32374	-60.7721		1.2399	21.2141
	1.22511	50.0213		1.3394	-75.4321		1.25122	10.8907
	1.2278	48.3386		1.3415	-76.5381		1.23002	33.0919
	1.2295	47.6341		1.34165	-75.6914		1.23246	31.6526
	1.23415	43.9888		1.3405	-73.5406		1.23407	31.0362
	1.24114	37.9926		1.34858	-80.618		1.22966	36.45
	1.24998	30.1544		1.35496	-86.0004		1.23261	34.4961
	1.25624	24.8922		1.34813	-78.1717		1.23664	31.4738
	1.2599	22.2406		1.34287	-71.9106		1.23297	36.1401
	1.25973	23.4008		1.33673	-64.7635		1.23955	30.5636
	1.26183	22.3089		1.33303	-60.0632		1.24465	26.463
	1.24897	36.1707		1.32674	-52.7792		1.26064	11.4727
	1.23928	46.8567		1.31228	-37.3166		1.28219	-9.08182
	1.2379	49.2389		1.3107	-34.7354		1.30342	-29.3095
	1.23402	54.1194		1.31714	-40.1805		1.31527	-40.1624
	1.23512	54.0149		1.32898	-51.0186		1.32112	-45.0127
	1.23531	54.825		1.33426	-55.2924		1.32672	-49.6132
	1.24393	47.2029		1.32728	-47.3178		1.32799	-49.8834
	1.23759	54.5421		1.33002	-49.0559		1.33024	-51.1289
	1.23093	62.2055		1.321	-39.0371		1.31962	-39.5087
	1.23266	61.4799		1.3236	-40.6414		1.31811	-36.9978
	1.23216	62.9754		1.33199	-48.0276		1.30421	-22.0975
	1.2211	75.037		1.33679	-51.8262		1.29224	-9.1295
	1.21382	83.3198		1.33716	-51.2005		1.28719	-3.08349
	1.21804	80.091		1.32839	-41.4291		1.28453	0.583673
	1.21686	82.2797		1.3293	-41.3414		1.26813	17.9828
	1.2093	90.8345		1.33114	-42.1797		1.25414	32.9699
	1.20897	92.1691		1.32395	-33.99		1.24446	43.6552
	1.21842	83.7139		1.31534	-24.3799		1.2539	35.2087
	1.234	69.1311		1.31037	-18.402		1.25054	39.5665
	1.24357	60.5636		1.30986	-16.896		1.25622	34.8916
	1.24161	63.5285		1.30396	-9.99874		1.25314	38.9751
	1.23107	75.0622		1.30392	-8.95998		1.24551	47.5997
	1.22373	83.4073		1.30729	-11.3246		1.24866	45.4502
	1.23369	74.4473		1.30679	-9.82205		1.25534	39.7718
	1.24065	68.484		1.32029	-22.3287		1.25594	40.1737
	1.23942	70.7164		1.32524	-26.2783		1.2428	54.3092
	1.24578	65.3568		1.31974	-19.7757		1.24234	55.7721
	1.25286	59.2746		1.32613	-25.1708		1.24959	49.5203
	1.24864	64.4988		1.32112	-19.1615		1.25725	42.8583
	1.24344	70.6994		1.3257	-22.7354		1.26866	32.4511
	1.24395	71.1839		1.3447	-40.7324		1.27648	25.628
	1.24263	73.5098		1.36196	-57.0001		1.27681	26.2982
	1.2306	86.5345		1.3691	-63.1354		1.26341	40.7011
	1.22956	88.5724		1.37372	-66.7608		1.24828	56.8353
	1.23067	88.4647		1.37567	-67.7092		1.24116	64.9479
	1.23685	83.2872		1.36244	-53.4736		1.24387	63.2375
	1.24209	79.0415		1.35055	-40.5883		1.24044	67.6695
	1.23755	84.5839		1.33703	-26.0641		1.24164	67.467
	1.23554	87.5982		1.33374	-21.7783		1.24166	68.4489
	1.22494	99.1942		1.33087	-17.9071		1.23907	72.042
	1.21403	111.106		1.33781	-23.8457		1.22484	87.2701
	1.20758	118.551		1.35088	-35.9206		1.23074	82.3674
	1.20925	117.89		1.35857	-42.6075		1.25534	58.7749
	1.21992	108.22		1.35105	-34.0898		1.26507	50.0441
	1.23264	96.4962		1.33817	-20.2057		1.2589	57.2071
	1.23985	90.2862		1.33285	-13.8852		1.25945	57.6641
	1.24963	81.5072		1.33171	-11.7482		1.26546	52.6536
	1.25597	76.1673		1.34432	-23.3592		1.27816	40.952
	1.25399	79.1464		1.3451	-23.1358		1.27516	44.9457
	1.25774	76.3952		1.33119	-8.23012		1.27672	44.3903
	1.25576	79.3711		1.3205	3.46619		1.27646	45.6475
	1.25853	77.6066		1.31851	6.45079		1.26522	57.8871
	1.25917	77.9667		1.31819	7.7761		1.2699	54.2091
	1.26348	74.6533		1.31508	11.8788		1.27216	52.9487
	1.26309	76.0497		1.31061	17.3495		1.28441	41.7036
	1.26769	72.4477		1.31163	17.3352		1.29344	33.669
	1.26599	75.1459		1.30761	22.3521		1.30631	21.7963
	1.2546	87.5355		1.29862	32.3396		1.3208	8.30593
	1.23104	112.095		1.28936	42.6001		1.31745	12.6651
	1.21676	127.379		1.28021	52.7486		1.31577	15.3397
	1.21437	130.763		1.27002	63.9456		1.30467	27.438
	1.22269	123.446		1.26041	74.5519		1.30513	27.976
	1.22958	117.554		1.26144	74.5268		1.3069	27.2136
	1.23618	111.953		1.26885	68.1149		1.30767	27.4404
	1.24697	102.164		1.28305	54.9167		1.30896	27.1507
	1.25463	95.5018		1.28767	51.2888		1.30784	29.2656
	1.25976	91.3784		1.28898	50.9842		1.29652	41.5909
	1.25781	94.3259		1.29263	48.3363		1.28445	54.6629
	1.26448	88.6541		1.30887	33.0974		1.2884	51.7085
	1.27199	82.15		1.32011	22.8562		1.2981	43.0143
	1.28484	70.2952		1.31647	27.4913		1.31436	27.7466
	1.29458	61.5562		1.31403	30.9348		1.33668	6.43488
	1.30054	56.5987		1.31851	27.4508		1.3471	-2.98918
	1.30454	53.5998		1.31168	35.2808		1.34746	-2.34987
	1.31514	43.9959		1.30978	38.1797		1.34285	3.25864
	1.30231	57.8261		1.30091	48.0576		1.34901	-1.89844
	1.29051	70.6258		1.29998	49.9874		1.35609	-7.97737
	1.28318	78.9564		1.29025	60.7083		1.37373	-24.6169
	1.29391	69.228		1.29129	60.6696		1.38312	-33.009
	1.30543	58.707		1.30043	52.5339		1.37838	-27.2681
	1.31425	50.8811		1.30492	49.0468		1.36639	-14.275
	1.31598	50.1572		1.30674	48.2226		1.36052	-7.40787
	1.31458	52.5557		1.31009	45.8762		1.36446	-10.3514
	1.32335	44.7893		1.305	51.9612		1.3641	-8.98684
	1.33627	32.8675		1.29712	60.8418		1.37972	-23.6051
	1.35924	10.8921		1.29731	61.6516		1.38943	-32.3211
	1.373	-1.86909		1.30064	59.3247		1.38813	-30.0171
	1.37793	-5.79619		1.30763	53.3325		1.39408	-34.967
	1.37766	-4.52319		1.32453	37.4365		1.41042	-50.3094
	1.37561	-1.4753		1.31922	43.7458		1.42311	-61.9952
	1.38469	-9.55004		1.30793	56.0334		1.42361	-61.5029
	1.39147	-15.338		1.30451	60.4531		1.4207	-57.5845
	1.38049	-3.35429		1.30283	63.1309		1.42253	-58.423
	1.38265	-4.5157		1.30606	60.899		1.41174	-46.6291
	1.38763	-8.49873		1.30183	66.1334		1.42393	-57.815
	1.37874	1.39434		1.29793	71.0321		1.42664	-59.5259
	1.37554	5.59525		1.30031	69.6546		1.4226	-54.4924
	1.35754	24.5962		1.31267	58.2939		1.41891	-49.7995
	1.35387	29.2631		1.31303	58.9355		1.41261	-42.504
	1.3519	32.2363		1.31394	59.0185		1.39617	-25.0549
	1.34835	36.7902		1.30988	64.0805		1.40082	-28.7133
	1.33534	50.7981		1.30672	68.2408		1.40912	-36.0137
	1.32334	63.7988		1.31539	60.5693		1.41235	-38.2374
	1.31735	70.7902		1.33154	45.4189		1.40268	-27.5673
	1.32685	62.2863		1.3359	42.0627		1.41252	-36.4113
	1.32467	65.4634		1.3312	47.7663		1.41652	-39.4089
	1.32621	64.9239		1.33078	49.1814		1.42191	-43.7986
	1.31717	74.9685		1.34042	40.5438		1.43023	-51.1217
	1.30529	87.8466		1.34643	35.5343		1.43502	-54.9066
	1.31212	82.0199		1.35349	29.4687		1.43628	-55.1725
	1.32149	73.6471		1.36254	21.4242		1.43415	-52.0382
	1.31403	82.1091		1.36642	18.5431		1.42056	-37.4518
	1.30963	87.508		1.37246	13.4999		1.40974	-25.6264
	1.30803	90.1078		1.3587	28.2654		1.39845	-13.3397
	1.29668	102.458		1.36381	24.1573		1.39804	-11.9306
	1.29782	102.312		1.37572	13.243		1.41263	-25.5192
	1.29543	105.704		1.37995	10.0102		1.41044	-22.3342
	1.30002	102.111		1.38923	1.72873		1.41838	-29.2704
	1.31589	87.2463		1.39219	-0.223193		1.42886	-38.7451
	1.32346	80.674		1.38623	6.73451		1.43227	-41.1594
	1.32237	82.7611		1.39121	2.75061		1.42684	-34.7281
	1.32387	82.2651		1.40045	-5.48662		1.42909	-35.9833
	1.31403	93.1014		1.40278	-6.81516		1.42332	-29.2121
	1.30762	100.513		1.40274	-5.77745		1.41412	-19.0134
	1.29882	110.316		1.40301	-5.04628		1.40572	-9.61133
	1.2981	112.032		1.40526	-6.2965		1.40767	-10.5595
	1.30495	106.187		1.40881	-8.84849		1.41786	-19.7469
	1.31576	96.3805		1.40939	-8.42862		1.41299	-13.8817
	1.33913	74.0094		1.41102	-9.0582		1.41511	-15.004
	1.36091	53.2238		1.4074	-4.43714		1.40344	-2.32729
	1.37426	40.871		1.40915	-5.18412		1.38846	13.6496
	1.36687	49.2661		1.40138	3.58317		1.37365	29.4582
	1.36423	52.9024		1.40141	4.55492		1.36996	34.1522
	1.35926	58.8751		1.39586	11.108		1.3814	23.707
	1.35851	60.6253		1.39125	16.7147		1.39284	13.274
	1.35763	62.5069		1.39086	18.106		1.41018	-3.07031
	1.36185	59.2827		1.39223	17.7346		1.42122	-13.1109
	1.36479	57.3461		1.40434	6.62733		1.43072	-21.6119
	1.36376	59.3805		1.42073	-8.77135		1.42059	-10.4825
	1.36217	61.9665		1.42617	-13.2107		1.41033	0.77636
	1.36203	63.1079		1.4332	-19.2351		1.40313	8.98144
	1.35671	69.4229		1.42909	-14.1287		1.41064	2.46924
	1.34766	79.4799		1.42827	-12.3035		1.41768	-3.56708
	1.35784	70.293		1.42448	-7.51678		1.42856	-13.4539
	1.36269	66.4491		1.43049	-12.5264		1.44376	-27.6452
	1.36916	60.9707		1.41716	1.80508		1.44083	-23.7171
	1.36945	61.6832		1.39966	20.3052		1.43038	-12.2712
	1.37732	54.8158		1.40053	20.4328		1.41736	1.74926
	1.37773	55.4095		1.40725	14.7167		1.40813	11.9792
	1.38031	53.827		1.41601	6.94958		1.41363	7.47949
	1.36508	70.0607		1.43437	-10.4033		1.41894	3.16892
	1.3537	82.435		1.4383	-13.3322		1.43475	-11.6366
	1.35441	82.7296		1.44009	-14.1281		1.44719	-23.079
	1.35701	81.1237		1.45459	-27.63		1.45239	-27.281
	1.3507	88.4379		1.46193	-33.9621		1.45269	-26.5822
	1.34453	95.6073		1.45013	-21.1682		1.4498	-22.6934
	1.35025	90.8834		1.42853	1.43001		1.44694	-18.8248
	1.35656	85.5795		1.42582	5.14549		1.44007	-10.9569
	1.35161	91.5269		1.42789	4.07291		1.43226	-2.14548
	1.34608	98.054		1.43349	-0.525009		1.43837	-7.25538
	1.32797	117.166		1.42878	5.18751		1.43344	-1.33001
	1.31545	130.688		1.42688	8.08198		1.43047	2.64497
	1.30866	138.472		1.42743	8.53431		1.43244	1.67145
	1.30394	144.196		1.42465	12.3169		1.44169	-6.57892
	1.30525	143.881		1.43063	7.33092		1.44806	-11.951
	1.30084	149.293		1.43826	0.700464		1.46064	-23.53
	1.30688	144.253		1.44387	-3.90828		1.4661	-27.989
	1.30951	142.623		1.44692	-5.95875		1.46836	-29.2464
	1.32331	129.821		1.45479	-12.8308		1.47444	-34.3303
	1.34062	113.514		1.45962	-16.6528		1.47833	-37.2207
	1.34427	110.87		1.45962	-15.6541		1.48073	-38.6225
	1.34137	114.762		1.44935	-4.38751		1.47518	-32.0661
	1.34486	112.272		1.44445	1.51507		1.47185	-27.7404
	1.34722	110.913		1.446	0.959033		1.46718	-22.0649
	1.35395	105.183		1.45539	-7.42358		1.47284	-26.7305
	1.36027	99.8696		1.47192	-22.9577		1.47178	-24.6731
	1.37707	84.0611		1.47341	-23.4474		1.46367	-15.5564
	1.38863	73.5036		1.47312	-22.1549		1.45246	-3.35097
	1.40111	62.0276		1.47736	-25.3948		1.44896	1.15163
	1.40779	56.3431		1.46614	-13.1732		1.44373	7.38122
	1.4046	60.5352		1.48178	-27.8182		1.43944	12.6681
	1.41013	56.0013		1.49503	-40.0652		1.43137	21.7364
	1.42095	46.1829		1.5003	-44.337		1.42393	30.1824
	1.43976	28.3742		1.49261	-35.6448		1.4078	47.3129
	1.44211	27.022		1.49606	-38.0996		1.40415	51.9571
	1.43858	31.5588		1.50143	-42.4644		1.40461	52.5043
	1.431	40.1401		1.49951	-39.5454		1.41269	45.4202
	1.42999	42.1454		1.49787	-36.9052		1.40352	55.5871
	1.42678	46.354		1.49952	-37.5523		1.40077	59.3426
	1.42305	51.0894		1.50074	-37.7744		1.40231	58.8021
	1.41449	60.6416		1.49694	-32.9813		1.41398	48.1338
	1.4173	58.837		1.50061	-35.6495		1.41699	46.1213
	1.42754	49.5991		1.50242	-36.4576		1.43149	32.6247
	1.44132	36.8163		1.50636	-39.3927		1.44358	21.5301
	1.44689	32.2491		1.49792	-29.96		1.45129	14.8175
	1.45092	29.2115		1.48757	-18.6106		1.45544	11.6743
	1.45708	24.0602		1.48657	-16.6028		1.45663	11.4846
	1.45522	26.9133		1.47894	-7.97398		1.45627	12.8388
	1.4383	44.8353		1.46946	2.50673		1.45127	18.8434
	1.44483	39.3086		1.47481	-1.85087		1.46433	6.77602
	1.45684	28.3005		1.46229	11.6697		1.47281	-0.699601
	1.46484	21.2951		1.45766	17.3045		1.47969	-6.57919
	1.45641	30.7257		1.46285	13.1114		1.47785	-3.73608
	1.45401	34.127		1.45779	19.1721		1.47778	-2.66629
	1.45214	36.9933		1.45423	23.7308		1.4702	5.90971
	1.44732	42.8154		1.45277	26.1933		1.47509	2.01682
	1.44473	46.4039		1.45713	22.8295		1.48022	-2.1096
	1.45129	40.8495		1.46598	14.9827		1.47767	1.44014
	1.46599	27.1424		1.47328	8.68673		1.4776	2.51438
	1.46672	27.4155		1.47743	5.52979		1.47884	2.27233
	1.4707	24.434		1.46968	14.2797		1.4723	9.81112
	1.47346	22.6759		1.46161	23.3491		1.46141	21.6972
	1.48272	14.419		1.46858	17.3844		1.45027	33.8421
	1.49739	0.743713		1.47643	10.5355		1.44773	37.3765
	1.50409	-4.952		1.47177	16.1921		1.44539	40.716
	1.50808	-7.94344		1.45977	29.1938		1.45569	31.4175
	1.51778	-16.6489		1.45095	39.0152		1.46041	27.6984
	1.51612	-13.9857		1.4432	47.7622		1.47195	17.159
	1.51133	-8.1905		1.43884	53.1252		1.48109	9.02453
	1.51011	-5.96974		1.44383	49.1336		1.4756	15.5074
	1.50478	0.360435		1.43827	55.6924		1.46284	29.2677
	1.50958	-3.44445		1.43537	59.5954		1.46217	30.9424
	1.51699	-9.85181		1.42963	66.3357		1.4629	31.2132
	1.52293	-14.7981		1.43639	60.5746		1.45272	42.3905
	1.5319	-22.7602		1.43149	66.473		1.4425	53.6145
	1.53813	-27.9894		1.4251	73.86		1.44103	56.0804
	1.54159	-30.4587		1.43393	66.029		1.44111	57.0031
	1.55145	-39.3161		1.43111	69.85		1.4558	43.3063
	1.55425	-41.1127		1.42268	79.2852		1.47731	22.7959
	1.55168	-37.5421		1.41558	87.3871		1.48042	20.687
	1.55464	-39.5076		1.40685	97.1171		1.4766	25.5061
	1.54494	-28.8018		1.39857	106.391		1.47488	28.2292
	1.53888	-21.7472		1.38766	118.308		1.47024	33.8678
	1.53661	-18.4771		1.39456	112.402		1.46237	42.7375
	1.52682	-7.68496		1.41365	94.3137		1.46983	36.2765
	1.52509	-4.95388		1.43079	78.1707		1.4755	31.6107
	1.52363	-2.49912		1.42442	85.54		1.47886	29.2534
	1.51727	4.86648		1.41893	92.0287		1.49014	18.9695
	1.52119	1.94587		1.40939	102.577		1.50989	0.225319
	1.52532	-1.18302		1.40448	108.485		1.5154	-4.29128
	1.53164	-6.50038		1.40833	105.638		1.51864	-6.53046
	1.52818	-2.04464		1.41107	103.895		1.51975	-6.6423
	1.52216	4.97884		1.4239	92.0585		1.50697	7.13871
	1.5121	16.0386		1.43595	81.0163		1.50463	10.4801
	1.50323	25.9008		1.44067	77.2972		1.50432	11.7943
	1.48576	44.3748		1.43933	79.633		1.50823	8.87748
	1.47845	52.6868		1.44059	79.3753		1.50777	10.3436
	1.47877	53.3655		1.44378	77.1793		1.5171	2.0153
	1.47949	53.6434		1.43617	85.7939		1.52733	-7.2238
	1.47998	54.1531		1.44196	81.0082		1.53532	-14.2061
	1.47337	61.7631		1.444	79.9601		1.54571	-23.5958
	1.4687	67.4376		1.4476	77.3673		1.55297	-29.8568
	1.47851	58.6281		1.46225	63.7092		1.5581	-33.9874
	1.4915	46.6381		1.46467	62.2919		1.56309	-37.9835
	1.49581	43.3238		1.46277	65.1941		1.56366	-37.5489
	1.49545	44.6838		1.4619	67.0591		1.5627	-35.5849
	1.49497	46.1627		1.45729	72.6709		1.5513	-23.1895
	1.49522	46.9123		1.46149	69.4721		1.54528	-16.1728
	1.4985	44.6358		1.46713	64.8325		1.53123	-1.11719
	1.50415	39.984		1.47118	61.7796		1.52094	10.1667
	1.51054	34.5944		1.4719	62.0647		1.50392	28.1912
	1.51196	34.1724		1.47338	61.579		1.49903	34.0829
	1.52078	26.3532		1.48847	47.4915		1.50332	30.7903
	1.5382	9.93598		1.48604	50.9227		1.50714	27.9688
	1.5609	-11.7685		1.48458	53.3808		1.51414	21.9705
	1.57875	-28.6156		1.48476	54.2011		1.5172	19.9078
	1.58058	-29.4411		1.48398	55.9789		1.51429	23.8221
	1.59109	-38.9578		1.50015	40.8149		1.50481	34.2983
	1.59983	-46.6992		1.50696	35.0041		1.50153	38.5822
	1.5903	-36.1684		1.50946	33.5052		1.51276	28.3545
	1.57624	-21.1043		1.51081	33.1521		1.52624	15.8679
	1.55856	-2.42268		1.50235	42.6101		1.51052	32.5894
	1.54387	13.2648		1.49392	52.0426		1.49802	46.0941
	1.52527	32.8676		1.49223	54.7302		1.48856	56.5528
	1.51078	48.3514		1.49979	48.1748		1.50473	41.3802
	1.4967	63.4372		1.50775	41.216		1.50877	38.3378
	1.48364	77.498		1.51321	36.7545		1.50568	42.4267
	1.49117	70.969		1.51538	35.5878		1.49555	53.5565
	1.5067	56.4312		1.51945	32.5096		1.49055	59.5614
	1.51926	44.8804		1.51421	38.7542		1.49684	54.2718
	1.51716	47.9774		1.51953	34.4318		1.50158	50.5272
	1.5092	56.9406		1.52626	28.7026		1.5021	51.0121
	1.50147	65.6632		1.5311	24.8654		1.49807	56.037
	1.49829	69.8492		1.53883	18.1376		1.48677	68.3445
	1.49586	73.2748		1.5376	20.3618		1.49279	63.323
	1.49338	76.7566		1.53774	21.2196		1.50357	53.5371
	1.50202	69.1203		1.55359	6.36873		1.52187	36.2438
	1.50487	67.2684		1.55898	1.98607		1.53438	24.7345
	1.50732	65.8196		1.56984	-7.87262		1.53431	25.7985
	1.51927	54.8703		1.57941	-16.4515		1.52667	34.4437
	1.54083	34.304		1.58725	-23.2828		1.53574	26.3744
	1.55362	22.5124		1.58506	-20.1012		1.54363	19.4828
	1.55808	19.0544		1.57257	-6.60781		1.55206	12.0549
	1.5672	10.9383		1.55071	16.2493		1.56506	0.0549366
	1.57373	5.40856		1.54192	26.0449		1.5665	-0.388091
	1.5663	13.8362		1.53169	37.2758		1.55941	7.69664
	1.55274	28.3977		1.53588	34.0855		1.56001	8.10487
	1.5358	46.3398		1.54332	27.6412		1.55258	16.5285
	1.5351	48.039		1.55094	21.0248		1.5553	14.8138
	1.54419	39.9411		1.55102	21.9384		1.56017	10.9428
	1.55005	35.0894		1.55232	21.6395		1.56423	7.87929
	1.54032	45.8129		1.5656	9.36327		1.57087	2.24098
	1.5329	54.2341		1.56999	5.97228		1.5722	1.91454
	1.53821	49.9238		1.56919	7.77764		1.56304	12.0752
	1.54453	44.6087		1.57917	-1.21063		1.56519	10.9247
	1.54844	41.6961		1.58942	-10.4579		1.57049	6.62514
	1.54671	44.4228		1.58477	-4.80838		1.57012	7.9907
	1.54769	44.4496		1.58377	-2.80356		1.57343	5.67802
	1.54076	52.3738		1.57419	7.77141		1.57019	9.91716
	1.53619	57.946		1.5709	12.0591		1.57955	1.55843
	1.53231	62.8212		1.57123	12.734		1.60085	-18.7436
	1.52645	69.6827		1.58335	1.61274		1.6083	-25.1927
	1.52723	69.9028		1.58943	-3.4634		1.62711	-43.0016
	1.52889	69.2475		1.58988	-2.92167		1.62827	-43.1549
	1.52354	75.5945		1.58922	-1.2535		1.63964	-53.5308
	1.51189	88.2502		1.58534	3.62522		1.63478	-47.6707
	1.50416	96.9738		1.58536	4.60404		1.63216	-44.0446
	1.50407	98.0635		1.58353	7.43485		1.64158	-52.4731
	1.49632	106.817		1.58435	7.61616		1.64214	-52.0306
	1.484	120.136		1.57653	16.4353		1.63835	-47.2375
	1.48363	121.509		1.56668	27.2874		1.63045	-38.3356
	1.47539	130.747		1.5635	31.4586		1.62639	-33.2826
	1.47788	129.251		1.57265	23.3083		1.62155	-27.4427
	1.48862	119.512		1.59126	5.69947		1.60537	-10.2629
	1.50572	103.412		1.59763	0.328426		1.60268	-6.56962
	1.53028	79.8562		1.58375	15.2095		1.60177	-4.65855
	1.53854	72.5998		1.57896	20.9999		1.59247	5.63649
	1.53944	72.6991		1.58326	17.7054		1.58606	13.0537
	1.52859	84.5499		1.59077	11.1957		1.59142	8.69014
	1.5331	81.0361		1.59518	7.78149		1.60874	-7.62533
	1.5361	79.0337		1.59799	5.9713		1.61053	-8.41729
	1.53786	78.275		1.59031	14.6538		1.60058	2.53315
	1.53457	82.5645		1.57701	28.9493		1.5971	7.00945
	1.52652	91.6165		1.56929	37.675		1.58933	15.7789
	1.51614	102.992		1.56916	38.8048		1.59264	13.4668
	1.52022	99.9198		1.5662	42.7622		1.60065	6.4592
	1.53646	84.6768		1.56808	41.8785		1.62451	-16.3998
	1.54707	75.064		1.56078	50.1831		1.63798	-28.8702
	1.55447	68.6638		1.55461	57.3493		1.63299	-22.8841
	1.55415	69.9832		1.55636	56.608		1.62842	-17.3101
	1.55773	67.4048		1.56079	53.1723		1.62593	-13.8145
	1.56241	63.7259		1.5856	29.3619		1.60952	3.58763
	1.55882	68.3178		1.59137	24.5923		1.5996	14.5126
	1.55559	72.5412		1.59788	19.0809		1.60169	13.4156
	1.54282	86.3147		1.59602	21.9385		1.59835	17.7611
	1.53478	95.3585		1.59966	19.3077		1.61094	6.16881
	1.52879	102.342		1.61098	8.98815		1.60459	13.5249
	1.52749	104.648		1.60616	14.8022		1.60369	15.4209
	1.52652	106.619		1.61131	10.6566		1.61235	7.76507
	1.53206	102.074		1.60481	18.1495		1.62212	-1.00647
	1.54263	92.5011		1.59648	27.4861		1.62972	-7.60877
	1.54511	91.0219		1.58635	38.6112		1.63461	-11.4962
	1.53793	99.2083		1.58405	41.9109		1.63918	-15.0654
	1.53276	105.38		1.57632	50.6411		1.64821	-23.0955
	1.5395	99.6378		1.56967	58.2914		1.65348	-27.3668
	1.53739	102.745		1.56284	66.1222		1.6455	-18.3902
	1.53995	101.19		1.56442	65.544		1.63724	-9.13211
	1.53738	104.758		1.57217	58.7977		1.63395	-4.84413
	1.52365	119.49		1.57421	57.75		1.63435	-4.23855
	1.51405	130.084		1.58071	52.2503		1.64404	-12.9323
	1.49986	145.273		1.584	49.9593		1.6457	-13.5919
	1.49301	153.125		1.58516	49.8047		1.65445	-21.335
	1.50271	144.429		1.59085	45.109		1.65857	-24.4553
	1.51644	131.695		1.59934	37.624		1.66473	-29.6168
	1.52975	119.383		1.59077	47.1912		1.66272	-26.6124
	1.52708	123.059		1.58047	58.4974		1.66358	-26.4678
	1.5378	113.332		1.57552	64.4457		1.67054	-32.4316
	1.54202	110.119		1.57175	69.2142		1.67196	-32.8536
	1.53102	122.116		1.56409	77.8771		1.67866	-38.5541
	1.51413	140.011		1.56087	82.0974		1.68115	-40.0419
	1.51108	144.054		1.55882	85.1471		1.67352	-31.4112
	1.52398	132.157		1.56857	76.3942		1.66973	-26.6173
	1.53503	122.105		1.57597	69.9973		1.67312	-29.0115
	1.54491	113.231		1.57512	71.8459		1.66927	-24.162
	1.54603	113.105		1.56817	79.7972		1.67063	-24.5243
	1.5461	114.036		1.56738	81.5851		1.66526	-18.1475
	1.54257	118.564		1.59062	59.3446		1.67351	-25.4037
	1.55219	109.942		1.60152	49.4474		1.68833	-39.2216
	1.56006	103.071		1.60083	51.1319		1.68817	-38.0594
	1.55981	104.327		1.60724	45.7233		1.69459	-43.4842
	1.55696	108.179		1.6041	49.8675		1.70363	-51.5201
	1.5431	123.041		1.60054	54.4212		1.70479	-51.6753
	1.53906	128.074		1.59685	59.1113		1.7203	-66.1886
	1.54002	128.118		1.59657	60.3919		1.72604	-70.9287
	1.5445	124.632		1.59111	66.8492		1.72995	-73.8411
	1.55409	116.044		1.57883	80.1319		1.73374	-76.6282
	1.56147	109.663		1.57855	81.4127		1.72711	-69.0018
	1.56096	111.173		1.57903	81.9313		1.72571	-66.5965
	1.54741	125.726		1.57969	82.2735		1.71948	-59.3649
	1.54719	126.948		1.58676	76.2052		1.70526	-44.1446
	1.54367	131.463		1.59354	70.427		1.69307	-30.964
	1.55075	125.386		1.5856	79.3591		1.68429	-21.1834
	1.55036	126.779		1.57813	87.8369		1.68077	-16.6566
	1.54896	129.181		1.5835	83.4584		1.67886	-13.7452
	1.54529	133.849		1.59245	75.5165		1.67953	-13.4164
	1.55246	127.678		1.5923	76.6678		1.68911	-21.996
	1.54521	135.923		1.59724	72.7244		1.68336	-15.2524
	1.54614	135.998		1.6065	64.4677		1.67224	-3.12632
	1.55628	126.858		1.60959	62.3764		1.67239	-2.27981
	1.57126	112.872		1.61211	60.8581		1.65626	14.8478
	1.57594	109.195		1.61294	61.0271		1.64589	26.2197
	1.57866	107.477		1.61663	58.3317		1.64453	28.5822
	1.58992	97.219		1.61795	58.0142		1.63859	35.5228
	1.60043	87.7094		1.63204	44.9208		1.63296	42.1493
	1.61351	75.6273					1.6281	48.0103
	1.61932	70.814					1.62798	49.1303
	1.62009	71.042					1.63126	46.8469
	1.61468	77.4536					1.62511	54.0017
	1.61565	77.4873					1.61077	69.3377
	1.62168	72.4574					1.60302	78.0907
	1.62024	74.8929					1.59527	86.8413
	1.61858	77.5536					1.59543	87.6791
	1.6403	56.8311					1.59939	84.7191
	1.6372	60.9328					1.60779	77.3187
	1.62367	75.4704					1.61404	72.0753
	1.61933	80.8042					1.61723	69.8831
	1.62742	73.7163					1.60923	78.8794
	1.62119	80.9462					1.6073	81.8133
	1.61294	90.1975					1.61562	74.4904
	1.6094	94.7386					1.62203	69.0775
	1.61488	90.2532					1.62557	66.5403
	1.62102	85.1193					1.62237	70.7412
	1.62453	82.6089					1.61872	75.39
	1.62507	83.0694					1.60856	86.5476
	1.62935	79.7879					1.60033	95.7839
	1.64652	63.616					1.58044	116.67
	1.66313	48.0094					1.56828	129.826
	1.66611	46.0269					1.57269	126.416
	1.6796	33.5379					1.57854	121.57
	1.69518	18.9537					1.57356	127.551
	1.70315	11.9874					1.57396	128.147
	1.70222	13.9165					1.57467	128.437
	1.69973	17.4089					1.57205	132.059
	1.69676	21.3795					1.56883	136.283
	1.69751	21.6243					1.58215	123.962
	1.70824	11.8997					1.58955	117.561
	1.71309	8.04637					1.59309	115.02
	1.72412	-1.9863					1.59472	114.395
	1.72362	-0.48742					1.60075	109.361
	1.72834	-4.20457					1.60851	102.605
	1.7302	-5.06544					1.62031	91.7965
	1.72384	2.29795					1.6235	89.6079
	1.7386	-11.4661					1.61452	99.5942
	1.74944	-21.3035					1.61088	104.23
	1.75448	-25.3427					1.63227	83.8426
	1.75082	-20.6795					1.63792	79.1882
	1.74426	-13.1273					1.64139	76.7233
	1.73824	-6.10541					1.64819	70.9252
	1.73458	-1.44153					1.65016	69.9531
	1.73607	-1.93539					1.65486	66.2492
	1.74053	-5.3974					1.65322	68.8891
	1.73535	0.785878					1.64172	81.393
	1.73759	-0.456438					1.64076	83.3505
	1.73965	-1.51809					1.632	93.1107
	1.73859	0.546864					1.6187	107.409
	1.74993	-9.79403					1.61015	116.961
	1.75789	-16.7531					1.61862	109.49
	1.75515	-13.0136					1.61772	111.389
	1.74816	-5.0218					1.60992	120.192
	1.7292	14.9346					1.59853	132.579
	1.72593	19.2095					1.59334	138.771
	1.73331	12.8287					1.58922	143.89
	1.73845	8.68228					1.57839	155.719
	1.74899	-0.858903					1.57255	162.561
	1.74895	0.186199					1.57794	158.169
	1.74503	5.10712					1.57541	161.699
	1.74101	10.1277					1.57647	161.645
	1.74569	6.4408					1.58962	149.494
	1.72979	23.3461					1.58581	154.3
	1.70981	44.3225					1.58557	155.544
	1.70012	55.02					1.59025	151.857
	1.69961	56.5274					1.5822	160.912
	1.71499	42.1433					1.5761	168.011
	1.71085	47.2838					1.57106	174.054
	1.70871	50.421					1.57648	169.632
	1.70282	57.3156					1.56183	185.284
	1.69402	67.1156					1.56738	180.733
	1.67935	82.7836					1.58073	168.379
	1.67289	90.2422					1.60308	147.029
	1.66813	96.0017					1.62178	129.329
	1.67691	88.2264					1.63731	114.801
	1.70283	63.3103					1.6519	101.208
	1.71443	52.7069					1.66899	85.1213
	1.71247	55.6702					1.68168	73.4312
	1.71976	49.3777					1.68503	71.0772
	1.72768	42.4519					1.69095	66.1655
	1.73419	36.9461					1.71304	45.0675
	1.74367	28.4683					1.72963	29.4764
	1.76285	10.2889					1.73231	27.7981
	1.76762	6.51732					1.72921	31.9026
	1.75178	23.3533					1.72624	35.8662
	1.72376	52.3773					1.73679	26.3241
	1.70994	67.1914					1.74658	17.5308
	1.70767	70.4642					1.75713	7.98058
	1.70688	72.2515					1.75895	7.16521
	1.70448	75.6533					1.75479	12.3161
	1.70163	79.508					1.75337	14.743
	1.71353	68.6034					1.75398	15.1283
	1.71816	64.9748					1.7629	7.20568
	1.72199	62.1436					1.76813	2.98303
	1.72358	61.5539					1.78172	-9.60556
	1.72047	65.6622					1.79291	-19.8014
	1.71837	68.769					1.78889	-14.7801
	1.72877	59.3639					1.7776	-2.48856
	1.73225	56.8861					1.78033	-4.2231
	1.74163	48.5021					1.78352	-6.4141
	1.74131	49.8235					1.7784	-0.291451
	1.74193	50.2032					1.7776	1.51031
	1.73925	53.8895					1.77743	2.67758
	1.72753	66.6029					1.77087	10.2447
	1.73364	61.493					1.75797	24.136
	1.74349	52.6417					1.75235	30.7641
	1.7488	48.3336					1.75118	32.9318
	1.75147	46.6684					1.74786	37.2488
	1.74854	50.6001					1.74146	44.6494
	1.74775	52.3826					1.74812	38.9947
	1.75298	48.1584					1.75952	28.5944
	1.76171	40.424					1.76542	23.6908
	1.77296	30.1739					1.76774	22.3754
	1.77145	32.6814					1.76845	22.6639
	1.76096	44.1756					1.77367	18.4415
	1.75924	46.8931					1.78166	11.4468
	1.77029	36.8444					1.79221	1.89931
	1.75958	48.5556					1.79852	-3.41354
	1.75486	54.2736					1.78598	10.1271
	1.7531	57.033					1.77541	21.701
	1.75823	52.9073					1.76409	34.0225
	1.75414	57.9988					1.76417	34.9358
	1.74454	68.5935					1.76307	37.0392
	1.74461	69.5268					1.76805	33.0571
	1.75288	62.253					1.7758	26.3073
	1.76646	49.6715					1.77489	28.2178
	1.77212	45.0183					1.78346	20.6552
	1.77663	41.5096					1.79048	14.6332
	1.77852	40.6107					1.81472	-8.61181
	1.77318	46.9527					1.84038	-33.2653
	1.75977	61.3619					1.85869	-50.5746
	1.74477	77.3638					1.86487	-55.76
	1.74518	77.9541					1.8611	-50.9919
	1.74988	74.2564					1.85668	-45.5718
	1.74846	76.6728					1.86294	-50.8258
	1.75262	73.518					1.85627	-43.1597
	1.76413	63.0075					1.8477	-33.5926
	1.77949	48.6501					1.84351	-28.4026
	1.79072	38.4149					1.84728	-31.173
	1.79192	38.2164					1.85035	-33.237
	1.78405	47.0906					1.85396	-35.8484
	1.78655	45.5892					1.84302	-23.9107
	1.79301	40.1295					1.83083	-10.719
	1.79942	34.7114					1.8332	-12.0889
	1.80137	33.7627					1.84665	-24.5427
	1.79084	45.2913					1.84482	-21.7058
	1.78133	55.8043					1.84225	-18.1376
	1.76846	69.6715					1.84649	-21.3785
	1.76261	76.5218					1.84637	-20.2621
	1.7532	86.9365					1.84863	-21.5227
	1.74706	94.0742					1.85537	-27.2602
	1.75812	84.0173					1.85867	-29.5643
	1.77101	72.1239					1.86552	-35.4067
	1.77245	71.6837					1.86011	-29
	1.77774	67.3936					1.86217	-30.058
	1.79956	46.5773					1.85864	-25.5335
	1.8077	39.4404					1.8568	-22.6909
	1.81378	34.3566					1.85609	-20.9777
	1.82421	24.9293					1.84941	-13.2947
	1.82866	21.4764					1.85004	-12.9276
	1.8381	13.036					1.8598	-21.6851
	1.8482	3.94056					1.85991	-20.8021
	1.85637	-3.23329					1.8739	-33.7921
	1.86187	-7.73722					1.86835	-27.2415
	1.86995	-14.8162					1.8635	-21.3901
	1.88144	-25.3067					1.86015	-17.0423
	1.8772	-20.0687					1.87488	-30.7699
	1.87623	-18.0935					1.89042	-45.3102
	1.87369	-14.55					1.89587	-49.7579
	1.86266	-2.5199					1.89845	-51.3354
	1.85436	6.77732					1.8945	-46.3924
	1.86063	1.50316					1.89546	-46.3456
	1.86711	-3.97357					1.89719	-47.0791
	1.86905	-4.91374					1.89374	-42.6263
	1.86982	-4.68196					1.89632	-44.2056
	1.85078	15.3551					1.9094	-56.2872
	1.8325	34.6369					1.92028	-66.172
	1.8287	39.4362					1.91353	-58.4172
	1.82179	47.3442					1.90556	-49.4456
	1.82961	40.5269					1.90143	-44.3206
	1.82725	43.8861					1.89269	-34.5829
	1.81677	55.3666					1.89407	-34.9607
	1.80172	71.4125					1.8955	-35.3855
	1.79748	76.6561					1.88694	-25.8335
	1.80535	69.7896					1.87466	-12.5475
	1.81597	60.1681					1.86996	-6.84618
	1.80895	68.1827					1.86986	-5.75032
	1.80682	71.3141					1.87917	-14.0618
	1.81257	66.5679					1.88305	-16.943
	1.82429	55.8409					1.89609	-28.9807
	1.82014	60.9951					1.90767	-39.5565
	1.81275	69.3808					1.91998	-50.8696
	1.80571	77.426					1.91248	-42.3657
	1.80066	83.4787					1.88801	-16.8948
	1.78391	101.228					1.87015	1.95674
	1.78875	97.388					1.85288	20.228
	1.80648	80.6592					1.84461	29.4979
	1.82276	65.3713					1.84929	25.8212
	1.8263	62.8388					1.85168	24.4275
	1.83454	55.5953					1.85704	20.0739
	1.84354	47.5951					1.85207	26.0448
	1.8443	47.8315					1.85503	24.0757
	1.8365	56.6393					1.86027	19.841
	1.82234	71.7933					1.86587	15.2366
	1.81775	77.3851					1.87348	8.63211
	1.81422	81.9187					1.8766	6.51342
	1.80965	87.4834					1.87486	9.24745
	1.81414	83.9926					1.87372	11.3906
	1.82282	76.3187					1.87082	15.2857
	1.83291	67.2281					1.87141	15.703
	1.83552	65.6154					1.86702	9.21
	1.82397	78.1623					1.86918	19.9353
	1.81854	84.5963					1.8633	26.8069
	1.82893	75.2064					1.85957	31.5455
	1.829	76.1348					1.86534	26.7678
	1.82319	82.942					1.88295	10.1652
	1.82181	85.3218					1.89446	-0.35128
	1.82535	82.7818					1.9018	-6.69
	1.82128	87.8516					1.90743	-11.3208
	1.82472	85.411					1.90984	-12.7281
	1.83465	76.488					1.91018	-12.0723
	1.84021	71.9224					1.90339	-4.2837
	1.8496	63.5353					1.89266	7.44782
	1.8461	68.0367					1.88311	17.9986
	1.83445	80.6807					1.87943	22.676
	1.83553	80.6053					1.87771	25.4004
	1.83626	80.8723					1.87421	29.9016
	1.83591	82.2293					1.86527	39.8416
	1.8455	73.6387					1.86953	36.5849
	1.85339	66.7413					1.86613	40.9775
	1.85508	66.0565					1.86466	43.446
	1.84671	75.4301					1.87798	31.1304
	1.83826	84.8778					1.88463	25.48
	1.84046	83.6717					1.89449	16.6252
	1.84642	78.716					1.89395	18.1596
	1.85216	73.9784					1.8948	18.3076
	1.8598	67.3332					1.89525	18.8608
	1.86902	59.1132					1.89747	17.645
	1.87846	50.6765					1.89445	21.6592
	1.88776	42.3788					1.89433	22.7816
	1.88342	47.7152					1.88665	31.4563
	1.87773	54.4034					1.86508	54.0258
	1.87527	57.8649					1.86786	52.2505
	1.87844	55.6924					1.8762	44.9092
	1.87634	58.7955					1.87844	43.6754
	1.87103	65.109					1.87799	45.1256
	1.88114	55.9929					1.87623	47.8804
	1.88783	50.3095					1.86324	61.8693
	1.90044	38.6929					1.85685	69.261
	1.91092	29.2196					1.8598	67.3062
	1.91837	22.7685					1.85826	69.8478
	1.92528	16.8523					1.86561	63.5013
	1.93276	10.3785					1.8672	62.9128
	1.94093	3.20297					1.87324	57.8693
	1.94343	1.70386					1.86864	63.4705
	1.93771	8.42682					1.87053	62.5828
	1.94315	3.98611					1.87254	61.574
	1.94935	-1.21357					1.87491	60.2013
	1.95933	-10.1908					1.87675	59.3583
	1.96976	-19.6243					1.869	68.1062
	1.98047	-29.3373					1.85694	81.1706
	1.99122	-39.0871					1.84505	94.0624
	2.00202	-48.8858					1.84706	93.0541
	2.01222	-58.081					1.85187	89.2394
	2.00283	-47.6972					1.84935	92.7571
	1.9991	-42.9682					1.8455	97.6112
	1.98826	-31.1247					1.8451	99.0091
	1.97003	-11.8957					1.85915	85.9602
	1.95897	0.163412					1.86316	82.9487
	1.9525	7.6365					1.8541	93.0151
	1.93588	25.256					1.84856	99.5531
	1.92895	33.1832					1.84663	102.482
	1.92451	38.6234					1.85352	96.5867
	1.93087	33.2679					1.86156	89.5491
	1.93724	27.8971					1.86796	84.1486
	1.93984	26.3					1.86885	84.2649
	1.94339	23.7446					1.86422	89.8887
	1.94644	21.6969					1.87022	84.8913
	1.93265	36.4864					1.88101	75.1013
	1.93576	34.3743					1.88658	70.5267
	1.92697	44.1705					1.89854	59.5666
	1.92034	51.794					1.91008	49.0346
	1.92007	53.0664					1.91797	42.144
	1.93008	44.0589					1.92044	40.6666
	1.92006	55.0713					1.93365	28.4632
	1.91658	59.5559					1.94148	21.6297
	1.92579	51.3441					1.94326	20.8492
	1.93126	46.8737					1.94988	15.2287
	1.9264	52.7332					1.9491	17.0091
	1.92912	51.0194					1.94637	20.7414
	1.93561	45.5233					1.9472	20.9142
	1.94313	39.0018					1.94333	25.7802
	1.94382	39.3185					1.94395	26.1579
	1.93363	50.5065					1.95265	18.4634
	1.92927	55.8608					1.94553	26.5853
	1.9198	66.3351					1.93383	39.2832
	1.91524	71.8915					1.94226	31.8482
	1.91498	73.1552					1.95336	21.7535
	1.92155	67.5817					1.96203	14.0806
	1.93537	54.7651					1.96829	8.81906
	1.94307	48.0699					1.96454	13.5713
	1.94879	43.3412					1.96019	18.9194
	1.95798	35.157					1.95541	24.6999
	1.96828	25.8581					1.95685	24.2576
	1.96403	31.1048					1.94824	33.8724
	1.96981	26.327					1.94299	40.1254
	1.96941	27.7279					1.94332	40.7932
	1.96124	36.8984					1.95472	30.3917
	1.95551	43.6252					1.96319	22.9177
	1.96164	38.4916					1.96961	17.5002
	1.95342	47.7189					1.97932	8.79055
	1.94766	54.4748					1.98948	-0.369542
	1.93025	72.8898					1.99892	-8.80763
	1.91484	89.2908					2.0021	-10.9932
	1.90201	103.121					2.00455	-12.4368
	1.90104	105.096					2.00258	-9.47317
	1.91394	93.1958					1.99018	3.92651
	1.92356	84.5747					1.98077	14.3452
	1.91561	93.5291					1.98084	15.2718
	1.91169	98.4424					1.97621	20.9026
	1.90503	106.101					1.96776	30.3482
	1.90114	110.998					1.96608	33.0322
	1.90325	109.887					1.94636	53.7548
	1.89029	123.85					1.93982	61.2877
	1.88626	128.879					1.93795	64.1621
	1.89377	122.368					1.94305	60.0637
	1.88954	127.592					1.94871	55.4041
	1.88673	131.403					1.94712	57.9872
	1.88924	129.892					1.95585	50.2645
	1.89307	127.069					1.96666	40.4506
	1.89762	123.514					1.97982	28.2933
	1.90105	121.085					1.97891	30.202
	1.9079	115.234					1.97113	38.9782
	1.90742	116.713					1.96011	51.0048
	1.90079	124.35					1.96732	44.7922
	1.901	125.139					1.97558	37.5285
	1.90692	120.22					1.98342	30.6867
	1.91859	109.544					1.98577	29.3359
[truncated: 201 more rows]

## Sheet: lrsr
Anatase	0.02812	7.98927e-05	Rutile	0.04332	-0.0001148	Amorphous	0.04595	-0.000134017
LRSR	0.02549	3.62836	LRSR	0.04515	-0.828653	LRSR	0.05193	-4.98063
	0.02087	9.2479		0.05328	-7.96065		0.05581	-7.86016
	0.01731	13.8166		0.06242	-16.1005		0.0457	3.24936
	0.0114	20.7245		0.07008	-22.7604		0.0315	18.4431
	0.00988	23.2471		0.06908	-20.7591		0.03048	20.4627
	0.01289	21.2347		0.05914	-9.82246		0.03346	18.4888
	0.01131	23.8093		0.04957	0.744632		0.04136	11.5881
	0.01957	16.5472		0.04361	7.70811		0.04536	8.58141
	0.02734	9.77796		0.04511	7.20454		0.03795	17.0003
	0.0375	0.619731		0.041	12.3155		0.03216	23.7858
	0.04388	-4.7548		0.03082	23.5026		0.02952	27.4253
	0.03561	4.51619		0.01702	38.2964		0.02534	32.6038
	0.02531	15.8134		0.0129	43.4157		0.03514	23.8017
	0.02078	21.3434		0.00692	50.3936		0.04171	18.2364
	0.01363	29.493		0.00633	51.9896		0.04924	11.7008
	0.01148	32.6389		0.01232	46.9972		0.05236	9.5859
	0.02668	18.4419		0.02532	35.0027		0.05483	8.11827
	0.03488	11.2466		0.03325	28.0694		0.05468	9.26939
	0.03044	16.6808		0.0351	27.2217		0.04421	20.7374
	0.02817	19.9535		0.04335	19.9724		0.03114	34.8032
	0.03099	18.1293		0.04488	19.4347		0.01684	50.1065
	0.03366	16.4588		0.04032	24.9943		0.00608	61.8688
	0.03594	15.1778		0.03439	31.9313		0.00918	59.7655
	0.04065	11.4729		0.02826	39.0566		0.01889	51.0552
	0.03663	16.4915		0.02451	43.812		0.02503	45.9197
	0.02883	25.29		0.02799	41.3231		0.0362	35.7436
	0.02298	32.1449		0.02668	43.6348		0.05343	19.5182
	0.02337	32.7554		0.01817	53.1462		0.05643	17.5118
	0.02486	32.2644		0.01348	58.8349		0.03346	41.4843
	0.02723	30.8888		0.01145	61.8713		0.01471	61.2348
	0.02624	32.88		0.00982	64.4929		0.00837	68.5715
	0.02081	39.3135		0.01529	60.0252		0.01506	62.8886
	0.0206	40.5192		0.02132	55.0022		0.02062	58.3306
	0.02145	40.6731		0.02659	50.7295		0.02702	52.9282
	0.02564	37.4824		0.02736	50.9531		0.03857	42.3738
	0.02775	36.3681		0.02691	52.4044		0.04236	39.5815
	0.03017	34.9528		0.02759	52.7262		0.04905	33.8957
	0.03525	30.8728		0.01998	61.3337		0.05492	29.0246
	0.04238	24.745		0.023	59.3148		0.05675	28.1919
	0.04309	25.0335		0.02677	56.5516		0.05242	33.5227
	0.03483	34.2961		0.02133	62.9913		0.05589	31.0558
	0.03107	39.0528		0.02049	64.8249		0.05208	35.8629
	0.0225	48.6232		0.01855	67.7632		0.05339	35.553
	0.02605	46.0716		0.01832	68.994		0.04829	41.6526
	0.02563	47.4914		0.01767	70.6444		0.0397	51.2491
	0.03031	43.8148		0.01519	74.1317		0.02462	67.3261
	0.02916	45.9638		0.00427	86.0471		0.02232	70.6294
	0.02769	48.4275		0	91.3171		0.02112	72.8255
	0.03045	46.6678		0.00097	91.3464		0.02299	71.9546
	0.03007	48.0563		0.00992	83.4011		0.0343	61.6441
	0.02266	56.4608		0.00771	86.6083		0.04699	49.954
	0.02309	57.0338		0.01675	78.5664		0.06166	36.2863
	0.02184	59.2774		0.02015	76.1699		0.07638	22.5694
	0.02068	61.441		0.02317	74.1461		0.07631	23.6366
	0.03105	52.0729		0.01712	81.1975		0.06736	33.5833
	0.03361	50.5112		0.00788	91.4425		0.0611	40.8465
	0.02392	61.2062		0.00449	95.826		0.06179	41.154
	0.01946	66.666		0.00615	95.1654		0.0595	44.4419
	0.01757	69.5561		0.01334	88.9776		0.05662	48.3223
	0.01707	71.055		0.01743	85.892		0.05273	53.218
	0.03115	57.9765		0.01758	86.7348		0.05207	54.8713
	0.04099	49.1355		0.01354	91.7757		0.05138	56.5634
	0.0418	49.3176		0.0101	96.2186		0.0478	61.1408
	0.03892	53.1999		0.01482	92.5004		0.04649	63.4572
	0.04356	49.5643		0.028	80.3174		0.04362	67.3294
	0.04205	52.07		0.02874	80.5751		0.04353	68.413
	0.02904	66.0812		0.03445	75.869		0.04498	67.9681
	0.00926	86.8618		0.04847	62.8527		0.0532	60.7438
	0	97.1248		0.05549	56.8275		0.06242	52.5284
	0.00109	97.0325		0.05678	56.5359		0.06377	52.1782
	0.00732	91.7977		0.05124	63.0825		0.06361	53.3384
	0.01755	82.5733		0.04704	68.2818		0.06344	54.5014
	0.03096	70.1645		0.0469	69.4166		0.05296	65.9896
	0.03776	64.367		0.04317	74.1458		0.04816	71.7884
	0.0408	62.3189		0.036	82.3195		0.03785	83.0921
	0.0435	60.6174		0.02745	91.8687		0.02822	93.7248
	0.05128	53.8379		0.01947	100.847		0.02499	97.9599
	0.06224	43.8831		0.02929	92.0298		0.02234	101.607
	0.05617	50.9492		0.03959	82.7256		0.02191	103.033
	0.05377	54.3479		0.04334	79.9805		0.02456	101.389
	0.0632	45.9266		0.05098	73.3398		0.02189	105.06
	0.07489	35.2292		0.05932	65.999		0.03347	94.4759
	0.07099	40.1331		0.06274	63.5795		0.04513	83.8123
	0.06965	42.4673		0.06719	60.1326		0.04475	85.1957
	0.0699	43.2226		0.07338	54.9345		0.03639	94.5521
	0.06745	46.6695		0.07994	49.3776		0.036	95.948
	0.06461	50.5091		0.07482	55.497		0.03976	93.1899
	0.05906	57.0645		0.05993	71.3852		0.04414	89.8047
	0.05185	65.2702		0.05182	80.499		0.04128	93.6692
	0.04155	76.5686		0.04601	87.3062		0.03884	97.1102
	0.02883	90.29		0.04115	93.1693		0.04436	92.5813
	0.03374	86.3807		0.04088	94.433		0.0494	88.5448
	0.0364	84.7198		0.04264	93.6785		0.0588	80.1435
	0.03461	87.5105		0.04035	96.968		0.06506	74.8877
	0.03377	89.3565		0.0333	105.017		0.06074	80.2049
	0.03718	86.9447		0.0257	113.618		0.04118	100.764
	0.04349	81.6303		0.03086	109.457		0.03512	107.822
	0.04488	81.2447		0.03491	106.41		0.03038	113.563
	0.05059	76.5333		0.04813	94.1918		0.02659	118.354
	0.05253	75.5921		0.05981	83.5091		0.02252	123.426
	0.04811	81.008		0.06128	83.0346		0.02581	121.138
	0.04526	84.8662		0.06017	85.1486		0.02896	118.988
	0.05228	78.8453		0.05913	87.1914		0.03959	109.356
	0.05599	76.1273		0.05062	96.6951		0.04499	104.96
	0.04681	86.316		0.04633	101.991		0.04149	109.451
	0.03721	96.9071		0.03357	115.748		0.04021	111.74
	0.02884	106.282		0.0322	118.117		0.03812	114.83
	0.0275	108.622		0.04212	109.195		0.03603	117.914
	0.02915	107.97		0.03799	114.324		0.02774	127.202
	0.02657	111.549		0.02914	124.181		0.02091	135.032
	0.0251	114.023		0.03283	121.493		0.01395	143
	0.02652	113.598		0.03904	116.275		0.0054	152.546
	0.02427	116.852		0.04884	107.474		0.00573	153.214
	0.02457	117.552		0.05347	103.843		0.00946	150.487
	0.02959	113.527		0.0465	111.822		0.02678	134.167
	0.02186	122.258		0.0399	119.419		0.04283	119.119
	0.01956	125.567		0.02984	130.475		0.04469	118.254
	0.02543	120.696		0.02959	131.73		0.04345	120.5
	0.03586	111.264		0.02519	137.129		0.04064	124.301
	0.03523	112.896		0.02714	136.182		0.03682	129.127
	0.03594	113.178		0.02976	134.558		0.03451	132.44
	0.0332	116.923		0.03158	133.734		0.02639	141.555
	0.02869	122.429		0.02833	137.985		0.01996	148.989
	0.03609	116.035		0.0243	143.022		0.01589	154.06
	0.04744	105.678		0.02685	141.472		0.01039	160.556
	0.04972	104.406		0.0312	138.115		0.00953	162.414
	0.04585	109.268		0.02781	142.507		0.01111	161.833
	0.03631	119.809		0.03	141.318		0.0171	156.846
	0.03777	119.351		0.03236	139.963		0.02289	152.057
	0.03394	124.187		0.03886	134.46		0.02648	149.464
	0.03479	124.328		0.04496	129.354		0.03092	146.025
	0.0406	119.523		0.05444	120.879		0.03619	141.757
	0.05092	110.198		0.06334	112.982		0.03383	145.116
	0.06171	100.415		0.06772	109.597		0.0209	159.043
	0.06943	93.6921		0.06268	115.635		0.01396	166.988
	0.07191	92.2152		0.05502	124.3		0.01212	169.822
	0.06668	98.4445		0.0505	129.823		0.0104	172.55
	0.06418	101.944		0.04668	134.637		0.01193	172.016
	0.05622	110.901		0.04339	138.923		0.00944	175.507
	0.05923	108.889		0.04383	139.484		0.00743	178.518
	0.06869	100.427		0.03928	145.033		0.00584	181.105
	0.08013	89.9921		0.04018	145.137		0	187.951
	0.08137	89.7521		0.04712	139.196		0.00506	183.887
	0.07504	97.0806		0.05253	134.789		0.00824	181.706
	0.06442	108.703		0.05861	129.703		0.01573	175.218
	0.06151	112.608		0.06514	124.183		0.01941	172.538
	0.05801	117.116		0.0679	122.419		0.02362	169.329
	0.04618	129.946		0.0732	118.121		0.02758	166.37
	0.04545	131.676		0.0644	127.919		0.02491	170.039
	0.04666	131.464		0.05167	141.652		0.01827	177.672
	0.0448	134.322		0.04464	149.68		0.01314	183.807
	0.03661	143.507		0.04002	155.295		0.01995	177.998
	0.04104	140.078		0.047	149.318		0.03141	167.533
	0.04845	133.674		0.05527	142.046		0.03414	165.81
	0.055	128.125		0.06049	137.831		0.034	166.949
	0.06093	123.194		0.06975	129.569		0.03865	163.298
	0.06272	122.405		0.07852	121.794		0.05267	150.277
	0.0724	113.719		0.07814	123.178		0.05641	147.535
	0.08442	102.701		0.072	130.321		0.05807	146.874
	0.08717	100.951		0.07499	128.323		0.05104	154.907
	0.07641	112.715		0.06696	137.355		0.0417	165.243
	0.06536	124.762		0.05602	149.299		0.04802	159.931
	0.06422	126.898		0.06249	143.828		0.05169	157.253
	0.0568	135.32		0.07452	132.797		0.05035	159.594
	0.0532	139.918		0.07659	131.723		0.04309	167.851
	0.0402	153.92		0.07504	134.282		0.02822	183.725
	0.03789	157.232		0.07851	131.809		0.02128	191.668
	0.03975	156.37		0.08787	123.449		0.01703	196.92
	0.03892	158.202		0.09354	118.779		0.02455	190.394
	0.03271	165.409		0.09827	115.051		0.03188	184.068
	0.01953	179.591		0.10398	110.34		0.03196	184.988
	0.0121	188.019		0.11028	105.037		0.03398	183.964
	0.01713	183.996		0.11001	106.308		0.02969	189.258
	0.03408	168.044		0.09358	123.741		0.02631	193.633
	0.03448	168.647		0.07766	140.661		0.02192	199.029
	0.03252	171.6		0.07521	144.111		0.03119	190.757
	0.03562	169.502		0.07452	145.799		0.03773	185.217
	0.04017	165.952		0.06543	155.892		0.03398	189.97
	0.05362	153.503		0.06239	159.929		0.03675	188.191
	0.067	141.119		0.06741	155.908		0.04812	177.823
	0.07484	134.282		0.07375	150.565		0.04708	179.87
	0.08536	124.762		0.07234	152.979		0.03254	195.401
	0.09521	115.907		0.074	152.315		0.03017	198.779
	0.09689	115.229		0.07123	156.086		0.03423	195.717
	0.09469	118.429		0.06527	163.048		0.04436	186.582
	0.08899	125.137		0.06257	166.75		0.05062	181.325
	0.07446	140.661		0.06566	164.658		0.04777	185.176
	0.0624	153.717		0.06666	164.658		0.04476	189.181
	0.05504	162.078		0.07811	154.212		0.04114	193.803
	0.05576	162.364		0.08901	144.312		0.03991	196.033
	0.05239	166.737		0.09774	136.576		0.03747	199.479
	0.05179	168.328		0.10007	135.248		0.03882	199.127
	0.06181	159.315		0.10095	135.367		0.03865	200.296
	0.07642	145.704		0.09593	141.388		0.04405	195.899
	0.08558	137.537		0.09013	148.189		0.05014	190.803
	0.08711	137.008		0.09063	148.688		0.04976	192.184
	0.08464	140.485		0.08695	153.373		0.04305	199.895
	0.08644	139.685		0.08675	154.569		0.04021	203.732
	0.08597	141.151		0.0853	157.013		0.03208	212.866
	0.08153	146.592		0.07528	168.041		0.02755	218.395
	0.08234	146.778		0.07251	171.81		0.03633	210.615
	0.08899	141.136		0.07973	165.585		0.03935	208.592
	0.09026	140.859		0.08901	157.305		0.04623	202.716
	0.09166	140.457		0.09463	152.686		0.04521	204.741
	0.0911	142.02		0.10138	146.937		0.04246	208.486
	0.09086	143.266		0.10063	148.685		0.03377	218.173
	0.08132	153.8		0.0965	153.816		0.02298	229.961
	0.0754	160.725		0.10143	149.885		0.01387	240.078
	0.07793	159.19		0.09519	157.126		0.01515	239.798
	0.08624	151.881		0.08929	164.028		0.02088	235.069
	0.09947	139.649		0.07726	177.056		0.02995	226.992
	0.10178	138.341		0.07283	182.489		0.0456	212.344
	0.10088	140.245		0.08431	172.007		0.05751	201.435
	0.09775	144.37		0.0928	164.52		0.06494	195.004
	0.09945	143.676		0.10302	155.301		0.07239	188.554
	0.09666	147.464		0.09582	163.494		0.06621	195.74
	0.09104	154.081		0.07867	181.645		0.0508	212.149
	0.08602	160.099		0.0696	191.715		0.03762	226.327
	0.081	166.119		0.07232	189.995		0.03183	233.115
	0.07035	177.769		0.07148	191.838		0.032	233.946
	0.0588	190.322		0.07473	189.591		0.03165	235.292
	0.05453	195.588		0.08025	185.071		0.0376	230.343
	0.05945	191.669		0.0778	188.519		0.03938	229.564
	0.07489	177.228		0.07938	187.941		0.05587	214.079
	0.07987	173.251		0.07471	193.604		0.06441	206.539
	0.07955	174.567		0.07849	190.828		0.05858	213.365
	0.08583	169.29		0.09344	176.878		0.05756	215.383
	0.09581	160.31		0.09979	171.526		0.05386	220.086
	0.09772	159.405		0.10206	170.253		0.05349	221.453
	0.10263	155.493		0.09909	174.232		0.05366	222.288
	0.09791	161.21		0.09703	177.29		0.04933	227.612
	0.09822	161.899		0.09495	180.37		0.03948	238.464
	0.09405	167.075		0.09522	181.101		0.02993	249.018
	0.08642	175.703		0.09028	187.036		0.02604	253.901
	0.08349	179.637		0.08489	193.43		0.02229	258.66
	0.08397	180.147		0.08605	193.266		0.02287	259.076
	0.08336	181.76		0.09806	182.259		0.02683	256.119
	0.09328	172.845		0.10934	171.982		0.03625	247.696
	0.10663	160.491		0.11257	169.752		0.04637	238.573
	0.11449	153.631		0.09971	183.604		0.06206	223.888
	0.1148	154.323		0.0994	184.917		0.06456	222.389
	0.1067	163.419		0.09937	185.943		0.06106	226.882
	0.10989	161.233		0.08691	199.407		0.06222	226.726
	0.10694	165.18		0.08795	199.366		0.04722	242.727
	0.11077	162.349		0.0854	202.918		0.03486	256.087
	0.10404	170.081		0.07488	214.436		0.03698	254.967
	0.09269	182.436		0.07408	216.238		0.03982	253.13
	0.08126	194.859		0.08745	203.864		0.04231	251.635
	0.07235	204.77		0.09813	194.19		0.04845	246.5
	0.07565	202.474		0.11107	182.251		0.05407	241.879
	0.08153	197.592		0.12187	172.444		0.06765	229.293
	0.08335	196.77		0.12537	169.945		0.07548	222.47
	0.08404	197.078		0.12117	175.152		0.06983	229.121
	0.08801	194.116		0.11589	181.426		0.0612	238.748
	0.08952	193.598		0.11027	188.051		0.05173	249.22
	0.09014	193.979		0.10976	189.56		0.04899	252.957
	0.0834	201.72		0.11008	190.241		0.04573	257.22
	0.07609	210.031		0.11307	188.252		0.04528	258.666
	0.08131	205.812		0.10811	194.208		0.04688	258.062
	0.08594	202.183		0.09633	206.991		0.052	253.949
	0.09569	193.431		0.08802	216.298		0.05885	248.092
	0.10312	186.998		0.0856	219.718		0.06461	243.336
	0.10826	182.857		0.07907	227.246		0.06092	248.027
	0.10643	185.696		0.08014	227.182		0.05965	250.294
	0.10528	187.846		0.08173	226.589		0.05804	252.901
	0.10416	189.967		0.08229	227.028		0.06122	250.721
	0.10873	186.389		0.08596	224.356		0.06138	251.566
	0.10704	189.085		0.0793	232.018		0.05482	259.124
	0.10898	188.141		0.07154	240.775		0.06191	253.037
	0.10086	197.264		0.05988	253.436		0.06516	250.782
	0.08825	210.875		0.05139	262.923		0.07001	246.932
	0.07584	224.286		0.05667	258.646		0.07225	245.697
	0.07237	228.757		0.05799	258.331		0.06645	252.491
	0.07389	228.234		0.06714	250.179		0.06352	256.43
	0.08338	219.74		0.07756	240.762		0.05838	262.569
	0.08805	216.071		0.07904	240.282		0.05094	271.001
	0.09137	213.755		0.07992	240.395		0.05927	263.679
	0.09089	215.231		0.07955	241.769		0.06318	260.765
	0.09299	214.134		0.07263	249.691		0.06135	263.594
	0.0994	208.718		0.07084	252.48		0.06176	264.181
	0.09544	213.679		0.07029	254.029		0.06357	263.373
	0.09967	210.456		0.07377	251.551		0.07375	254.191
	0.11104	200.081		0.07489	251.427		0.08742	241.53
	0.11474	197.381		0.08014	247.181		0.09254	237.406
	0.11447	198.649		0.08719	241.13		0.09248	238.466
	0.11437	199.755		0.09329	236.029		0.0929	239.047
	0.11597	199.153		0.09661	233.704		0.08021	252.737
	0.11455	201.573		0.10135	229.968		0.07376	260.183
	0.11658	200.541		0.09794	234.382		0.07093	264.02
	0.11597	202.155		0.09898	234.342		0.07068	265.268
	0.11703	202.088		0.10284	231.479		0.07397	262.977
	0.11836	201.763		0.1005	234.818		0.0804	257.545
	0.12188	199.238		0.09761	238.704		0.08443	254.517
	0.12275	199.37		0.09766	239.657		0.08964	250.31
	0.12144	201.685		0.10387	234.45		0.08307	257.874
	0.12409	200.034		0.10802	231.297		0.08166	260.287
	0.12388	201.24		0.10974	230.581		0.08191	261.032
	0.11607	210.056		0.10375	237.573		0.07542	268.531
	0.11688	210.243		0.09975	242.568		0.06054	284.406
	0.11872	209.404		0.10719	236.124		0.05403	291.92
	0.11159	217.533		0.12525	219.07		0.05565	291.299
	0.10074	229.384		0.13518	210.137		0.05403	293.914
	0.09716	233.959		0.13908	207.236		0.06174	287.201
	0.10161	230.511		0.14877	198.546		0.0596	290.349
	0.10151	231.615		0.15413	194.184		0.05492	296.022
	0.10209	232.032		0.16735	181.971		0.05408	297.864
	0.10799	227.132		0.17313	177.193		0.05942	293.522
	0.10177	234.357		0.17453	176.792		0.06897	284.971
	0.10067	236.456		0.18092	171.393		0.07077	284.172
	0.09976	238.36		0.18994	163.373		0.06982	286.131
	0.10681	232.314		0.19923	155.092		0.06797	288.98
	0.11813	221.993		0.19138	163.941		0.06538	292.569
	0.13291	208.215		0.18169	174.627		0.06644	292.502
	0.13865	203.472		0.17228	185.036		0.05564	304.303
	0.14056	202.565		0.16512	193.193		0.0509	310.046
	0.14037	203.754		0.16377	195.548		0.05386	308.081
	0.14417	200.955		0.15474	205.579		0.05782	305.13
	0.14615	199.969		0.15555	205.769		0.06843	295.514
	0.13908	208.04		0.15707	205.253		0.08291	282.041
	0.13334	214.784		0.15848	204.838		0.09438	271.564
	0.13619	212.928		0.16801	196.307		0.09398	272.963
	0.14323	206.892		0.16982	195.503		0.08455	283.397
	0.14451	206.608		0.16525	201.073		0.08268	286.264
	0.14127	210.847		0.16168	205.641		0.0799	290.041
	0.14152	211.599		0.15475	213.566		0.07898	291.97
	0.14357	210.554		0.15162	217.7		0.07516	296.786
	0.1372	217.921		0.14444	225.877		0.07165	301.291
	0.14595	210.174		0.14178	229.536		0.07339	300.553
	0.15893	198.188		0.14277	229.547		0.07169	303.256
	0.16657	191.551		0.13659	236.729		0.06226	313.689
	0.18035	178.772		0.13061	243.712		0.05564	321.308
	0.19251	167.613		0.13109	244.232		0.05653	321.411
	0.19554	165.583		0.12048	255.841		0.0543	324.643
	0.20105	161.074		0.11478	262.534		0.0541	325.841
	0.19192	171.205		0.11959	258.729		0.06721	313.735
	0.18286	181.265		0.11963	259.686		0.08827	293.676
	0.18483	180.289		0.12385	256.468		0.08728	295.67
	0.19493	171.194		0.12572	255.595		0.087	296.945
	0.20859	158.528		0.13014	252.174		0.08126	303.69
	0.21734	150.78		0.12721	256.108		0.07689	309.051
	0.21294	156.186		0.1211	263.216		0.07346	313.49
	0.21538	154.743		0.11753	267.785		0.06285	325.094
	0.2195	151.623		0.11346	272.86		0.05484	334.108
	0.21792	154.202		0.11024	277.082		0.05304	336.907
	0.22337	149.751		0.11267	275.644		0.05778	333.166
	0.22784	146.28		0.11217	277.144		0.06644	325.505
	0.23276	142.358		0.1085	281.821		0.07273	320.213
	0.23441	141.712		0.10756	283.759		0.07959	314.357
	0.23857	138.551		0.10519	287.129		0.08149	313.451
	0.24488	133.24		0.10075	292.57		0.07567	320.275
	0.24325	135.875		0.10662	287.695		0.07051	326.431
	0.24947	130.65		0.11085	284.468		0.06405	333.892
	0.25903	122.087		0.10022	296.1		0.05885	340.093
	0.27448	107.639		0.09466	302.654		0.05838	341.562
	0.28629	96.8319		0.09703	301.293		0.05991	341.035
	0.29021	93.9169		0.09687	302.451		0.06189	340.052
	0.28307	102.053		0.10076	299.562		0.06228	340.667
	0.27506	111.059		0.09883	302.486		0.05668	347.261
	0.27192	115.203		0.09997	302.343		0.04453	360.413
	0.2732	114.919		0.09613	307.188		0.04787	358.076
	0.27188	117.244		0.10537	298.945		0.05227	354.672
	0.27077	119.349		0.11827	287.049		0.05617	351.771
	0.27312	117.999		0.12038	285.936		0.04978	359.162
	0.27816	113.961		0.12569	281.627		0.05512	354.829
	0.27565	117.472		0.1305	277.817		0.06431	346.638
	0.2727	121.42		0.14029	269.031		0.06995	341.999
	0.26699	128.134		0.1494	260.915		0.07183	341.12
	0.26058	135.539		0.14824	263.083		0.07487	339.079
	0.25854	138.585		0.14963	262.689		0.07951	335.44
	0.25744	140.687		0.15458	258.739		0.08425	331.7
	0.25564	143.481		0.16033	253.993		0.08323	333.712
	0.25675	143.372		0.16426	251.056		0.07865	339.297
	0.25419	146.934		0.16605	250.27		0.07675	342.198
	0.24417	157.951		0.16389	253.43		0.07948	340.467
	0.2366	166.517		0.15997	258.352		0.09131	329.632
	0.24022	163.898		0.14906	270.262		0.10057	321.377
	0.24922	155.906		0.14605	274.271		0.11178	311.164
	0.26913	136.99		0.14793	273.39		0.10704	316.903
	0.28271	124.408		0.14427	278.052		0.10675	318.192
	0.29357	114.555		0.13432	288.997		0.10623	319.711
	0.2972	111.918		0.12507	299.251		0.09795	328.996
	0.28935	120.768		0.1149	310.417		0.09251	335.433
	0.28011	131.011		0.10761	318.703		0.08848	340.469
	0.27091	141.212		0.10356	323.761		0.08934	340.61
	0.25953	153.589		0.10292	325.401		0.0883	342.647
	0.24232	171.8		0.11422	315.101		0.0903	341.644
	0.22677	188.357		0.11704	313.28		0.08646	346.488
	0.22411	192.012		0.11651	314.804		0.08189	352.057
	0.23544	181.683		0.11116	321.159		0.07966	355.288
	0.24498	173.144		0.10689	326.427		0.08382	352.122
	0.24919	169.93		0.10223	332.089		0.09315	343.795
	0.24886	171.261		0.09444	340.873		0.10756	330.385
	0.24227	178.855		0.08811	348.207		0.10857	330.376
	0.24155	180.576		0.08961	347.711		0.1006	339.347
	0.24822	174.907		0.09556	342.761		0.08872	352.227
	0.25199	172.128		0.104	335.314		0.07355	368.396
	0.25012	175.002		0.10218	338.142		0.0705	372.445
	0.25163	174.496		0.10544	335.874		0.06908	374.862
	0.25996	167.164		0.11182	330.501		0.06535	379.594
	0.27144	156.686		0.11503	328.286		0.06855	377.399
	0.27452	154.597		0.11317	331.151		0.076	370.947
	0.27698	153.143		0.10994	335.375		0.07873	369.219
	0.27319	157.937		0.10318	343.133		0.08375	365.191
	0.27015	161.973		0.10518	342.138		0.08552	364.428
	0.26947	163.656		0.1104	337.921		0.07494	376.009
	0.27299	161.135		0.11701	332.31		0.07091	381.031
	0.28217	152.951		0.12919	321.128		0.07287	380.076
	0.28848	147.643		0.14942	301.901		0.07632	377.621
	0.29203	145.094		0.15469	297.632		0.08	374.945
	0.29136	146.761		0.1499	303.423		0.08803	367.919
	0.28803	151.09		0.14766	306.66		0.09325	363.697
	0.28915	150.977		0.13681	318.506		0.08956	368.382
	0.29592	145.206		0.12997	326.351		0.09134	367.608
	0.30522	136.902		0.12849	328.826		0.08555	374.395
	0.30724	135.884		0.12396	334.356		0.07872	382.229
	0.30384	140.282		0.12198	337.334		0.07747	384.48
	0.30042	144.704		0.11896	341.355		0.07817	384.778
	0.29956	146.56		0.11561	345.71		0.08062	383.328
	0.29593	151.188		0.11838	343.934		0.08749	377.452
	0.29643	151.696		0.11512	348.202		0.09685	369.094
	0.29888	150.242		0.11766	346.661		0.10047	366.48
	0.30008	150.039		0.11523	350.092		0.09919	368.759
	0.29309	158.033		0.1211	345.218		0.09609	372.855
	0.28692	165.202		0.13014	337.179		0.09044	379.509
	0.28352	169.598		0.13331	335.01		0.0826	388.348
	0.28461	169.512		0.13369	335.627		0.08144	390.504
	0.27837	176.749		0.13052	339.802		0.08583	387.111
	0.27802	178.098		0.13528	336.041		0.08242	391.527
	0.27875	178.372		0.13585	336.464		0.07953	395.415
	0.27061	187.513		0.1369	336.421		0.07727	398.677
	0.26807	191.052		0.13685	337.471		0.06837	408.575
	0.26886	191.257		0.13154	343.777		0.06636	411.586
	0.27138	189.745		0.12244	353.873		0.06554	413.408
	0.27786	184.262		0.12378	353.541		0.07191	408.033
	0.28156	181.567		0.13693	341.386		0.07966	401.286
	0.28347	180.656		0.14782	331.499		0.08208	399.864
	0.28408	181.041		0.14612	334.194		0.08457	398.371
	0.28318	182.938		0.13978	341.539		0.08625	397.699
	0.2789	188.219		0.14104	341.282		0.09068	394.267
	0.2743	193.819		0.14491	338.404		0.09563	390.314
	0.26744	201.687		0.13989	344.427		0.08987	397.073
	0.26936	200.766		0.12849	356.831		0.08712	400.829
	0.28321	187.915		0.12427	362.047		0.09197	396.974
	0.29875	173.372		0.12738	359.941		0.08956	400.385
	0.30777	165.349		0.12542	362.894		0.08468	406.264
	0.31655	157.567		0.12218	367.142		0.07846	413.485
	0.31862	156.507		0.11033	379.988		0.07773	415.218
	0.30871	167.413		0.10382	387.5		0.07946	414.483
	0.30444	172.681		0.10325	389.066		0.07791	417.033
	0.31022	167.904		0.10113	392.187		0.08107	414.877
	0.32071	158.411		0.09782	396.503		0.08955	407.396
	0.31649	163.631		0.10111	394.212		0.09277	405.18
	0.31193	169.195		0.1053	391.015		0.08567	413.274
	0.30874	173.377		0.10778	389.542		0.08348	416.468
	0.31512	168		0.11301	385.306		0.08258	418.368
	0.32006	164.063		0.12012	379.197		0.0727	429.247
	0.30695	178.167		0.12386	376.462		0.06526	437.685
	0.2915	194.62		0.12503	376.286		0.068	435.95
	0.2867	200.418		0.12062	381.697		0.07105	433.899
	0.29072	197.401		0.11957	383.749		0.07226	433.69
	0.29878	190.346		0.12803	376.29		0.06386	443.087
	0.30482	185.299		0.13087	374.45		0.05246	455.482
	0.31412	177.003		0.13774	368.574		0.04409	464.852
	0.31744	174.68		0.14015	367.164		0.04348	466.461
	0.32311	170.009		0.13978	368.54		0.04444	466.502
	0.33084	163.278		0.14138	367.943		0.04364	468.307
	0.33013	164.996		0.14142	368.9		0.05084	462.102
	0.32451	171.611		0.14776	363.553		0.0579	456.042
	0.32455	172.568		0.1539	358.413		0.06344	451.51
	0.32856	169.565		0.14803	365.292		0.07463	441.314
	0.33638	162.745		0.14215	372.172		0.0856	431.341
	0.35027	149.85		0.14008	375.234		0.08831	429.632
	0.35865	142.474		0.13298	383.34		0.08503	433.911
	0.35998	142.144		0.1301	387.221		0.07572	444.228
	0.35954	143.586		0.12791	390.403		0.06369	457.256
	0.35594	148.179		0.13123	388.086		0.06009	461.853
	0.3614	143.724		0.14089	379.429		0.06101	461.932
	0.3633	142.821		0.14483	376.487		0.06227	461.675
	0.37133	135.797		0.14398	378.34		0.05679	468.157
	0.36439	143.73		0.14713	376.187		0.05553	470.414
	0.36085	148.268		0.14234	381.975		0.05806	468.889
	0.3521	158.019		0.13399	391.329		0.06473	463.217
	0.34158	169.539		0.12056	405.753		0.06819	460.759
	0.34324	168.885		0.10824	419.08		0.06964	460.306
	0.34558	167.54		0.11077	417.546		0.06765	463.293
	0.35149	162.637		0.11028	419.041		0.04891	483.035
	0.36656	148.561		0.10809	422.225		0.02814	504.808
	0.37237	143.748		0.10126	430.054		0.01784	516.105
	0.37753	139.597		0.10142	430.897		0.02963	505.317
	0.37544	142.684		0.10376	429.56		0.03664	499.309
	0.3743	144.818		0.11118	423.141		0.04836	488.585
	0.37941	140.716		0.11305	422.268		0.05572	482.222
	0.38532	135.806		0.11263	423.691		0.04556	493.383
	0.38361	138.513		0.11081	426.505		0.04044	499.507
	0.38891	134.21		0.10868	429.643		0.04029	500.659
	0.39604	128.084		0.11567	423.651		0.04714	494.803
	0.39031	134.809		0.12686	413.455		0.05228	490.667
	0.37662	149.502		0.13737	403.952		0.04955	494.396
	0.37429	152.829		0.14457	397.752		0.04712	497.824
	0.37017	157.955		0.14322	400.102		0.05418	491.768
	0.36276	166.364		0.14031	404.005		0.06282	484.125
	0.36142	168.703		0.13777	407.544		0.07519	472.753
	0.36334	167.786		0.13689	409.429		0.08238	466.563
	0.36094	171.184		0.14475	402.564		0.08284	467.101
	0.36385	169.273		0.14146	406.863		0.0865	464.45
	0.365	169.123		0.13293	416.388		0.07444	477.503
	0.36727	167.854		0.12802	422.3		0.06187	491.071
	0.36637	169.754		0.12672	424.594		0.05388	500.065
	0.37168	165.444		0.12207	430.252		0.05241	502.533
	0.38228	155.84		0.12174	431.575		0.05744	498.501
	0.39202	147.103		0.13067	423.647		0.05873	498.216
	0.39519	144.933		0.14826	407.053		0.06029	497.657
	0.39701	144.114		0.16185	394.465		0.06469	494.251
	0.40388	138.238		0.16874	388.576		0.06955	490.394
	0.41577	127.353		0.18031	378.01		0.07776	483.186
	0.41777	126.355		0.18581	373.504		0.07924	482.706
	0.42918	115.941		0.18287	377.447		0.08591	477.038
	0.42772	118.405		0.17749	383.823		0.0895	474.448
	0.4137	133.426		0.17099	391.327		0.08903	475.918
	0.41154	136.586		0.16323	400.085		0.09155	474.394
	0.40906	140.062		0.16525	399.068		0.08654	480.407
	0.41701	133.11		0.17176	393.555		0.0894	478.548
	0.41638	134.738		0.17179	394.53		0.08646	482.481
	0.40969	142.433		0.1631	404.222		0.07917	490.773
	0.40245	150.668		0.16266	405.662		0.07399	496.96
	0.39943	154.695		0.17307	396.243		0.07189	500.051
	0.39494	160.179		0.18072	389.597		0.06306	509.885
	0.38601	170.11		0.18662	384.697		0.05932	514.627
	0.37964	177.486		0.18606	386.257		0.07052	504.428
	0.38807	170.052		0.18277	390.55		0.08433	491.611
	0.40475	154.376		0.17809	396.224		0.0897	487.246
	0.4099	150.225		0.17703	398.287		0.0869	491.043
	0.41479	146.336		0.18436	391.959		0.07807	500.88
	0.4047	157.419		0.18948	387.836		0.06702	512.924
	0.39539	167.736		0.19797	380.344		0.05677	524.177
	0.39035	173.77		0.20202	377.293		0.05593	526.011
	0.38338	181.737		0.19934	380.973		0.0644	518.548
	0.38187	184.255		0.20429	377.029		0.07606	507.883
	0.38072	186.404		0.21451	367.813		0.08066	504.284
	0.38525	182.869		0.22499	358.324		0.07934	506.606
	0.38566	183.461		0.23255	351.768		0.07757	509.371
	0.38503	185.092		0.23689	348.431		0.07359	514.356
	0.38667	184.448		0.24171	344.612		0.07048	518.468
	0.39057	181.552		0.24379	343.531		0.06158	528.364
	0.39523	177.888		0.24673	341.583		0.05997	530.972
	0.39054	183.582		0.2524	336.917		0.06043	531.513
	0.38806	187.06		0.25898	331.343		0.06635	526.594
	0.39907	177.053		0.26635	324.966		0.06188	532.068
	0.40508	172.041		0.26437	327.947		0.06269	532.252
	0.40057	177.553		0.25747	335.852		0.06983	526.114
	0.39929	179.833		0.2504	343.916		0.0735	523.448
	0.39272	187.403		0.23918	356.138		0.07511	522.837
	0.3889	192.224		0.23253	363.784		0.07834	520.609
	0.39368	188.447		0.23072	366.598		0.07071	529.237
	0.39599	187.132		0.23259	365.73		0.06065	540.297
	0.40279	181.334		0.22861	370.705		0.06377	538.176
	0.4097	175.426		0.23117	369.144		0.06278	540.165
	0.41697	169.156		0.23194	369.381		0.06915	534.797
	0.42322	163.9		0.23303	369.29		0.07054	534.409
	0.42525	162.877		0.23265	370.666		0.07947	526.471
	0.41954	169.58		0.23841	365.91		0.09273	514.214
	0.4204	169.724		0.25241	352.904		0.09451	513.433
	0.42792	163.202		0.27539	330.927		0.10107	507.88
	0.43683	155.297		0.2793	328.023		0.10532	504.629
	0.43971	153.414		0.27843	329.893		0.10074	510.208
	0.44733	146.789		0.27576	333.556		0.09684	515.102
	0.45321	141.912		0.27175	338.563		0.09509	517.861
	0.45845	137.671		0.27333	337.985		0.09637	517.58
	0.45584	141.284		0.28004	332.274		0.08941	525.531
	0.45083	147.289		0.28954	323.779		0.09102	524.923
	0.4506	148.519		0.29036	323.957		0.10758	509.368
	0.45439	145.73		0.29201	323.311		0.11643	501.511
	0.45262	148.506		0.30004	316.273		0.11351	505.436
	0.44139	160.727		0.29756	319.756		0.1213	498.648
	0.43791	165.21		0.2989	319.423		0.12	500.948
	0.44785	156.269		0.2997	319.614		0.10799	513.953
	0.45129	153.83		0.29586	324.456		0.09639	526.559
	0.45823	147.895		0.28344	337.882		0.09612	527.828
	0.46382	143.302		0.28031	342.012		0.09068	534.261
	0.46001	148.108		0.28292	340.393		0.08283	543.119
	0.45687	152.248		0.28312	341.202		0.07597	550.98
	0.46304	147.084		0.2883	337.014		0.07128	556.662
	0.4718	139.323		0.28572	340.598		0.07564	553.308
	0.47823	133.889		0.28531	342.003		0.09002	539.931
	0.47423	138.897		0.28809	340.224		0.09025	540.692
	0.46752	146.603		0.29016	339.161		0.09544	536.501
	0.48021	134.917		0.28768	342.637		0.10594	527.008
	0.49006	126.065		0.29255	338.769		0.11856	515.384
	0.49489	122.237		0.29479	337.528		0.12241	512.535
	0.49238	125.738		0.30138	331.938		0.12441	511.54
	0.49314	125.98		0.30339	330.931		0.12889	508.058
	0.49259	127.532		0.30718	328.137		0.14156	496.383
	0.49974	121.38		0.30994	326.378		0.15156	487.39
	0.50649	115.629		0.31593	321.384		0.14981	490.134
	0.51955	103.576		0.31526	323.06		0.13979	501.153
	0.52487	99.251		0.32034	318.977		0.13868	503.267
	0.52487	100.251		0.33054	309.774		0.14053	502.417
	0.5178	108.327		0.33584	305.481		0.1405	503.447
	0.51478	112.343		0.34003	302.287		0.14372	501.225
	0.51883	109.291		0.34086	302.455		0.14614	499.806
	0.51711	112.011		0.34622	298.095		0.1454	501.551
	0.52181	108.31		0.34337	301.944		0.14893	499.015
	0.53054	100.577		0.33912	307.199		0.14769	501.257
	0.54315	88.9722		0.33783	309.488		0.15793	492.017
	0.55637	76.748		0.32641	321.911		0.16218	488.766
	0.56689	67.2301		0.3203	329.021		0.1693	482.646
	0.57149	63.6335		0.31595	334.369		0.16602	486.921
	0.57951	56.6093		0.31336	337.958		0.1564	497.549
	0.58309	54.0327		0.31781	334.506		0.15519	499.752
	0.58394	54.1868		0.32207	331.246		0.15453	501.411
	0.58363	55.4884		0.32549	328.826		0.1555	501.45
	0.58122	58.9013		0.33809	317.226		0.16062	497.328
	0.58439	56.7363		0.34803	308.292		0.16456	494.386
	0.57919	62.9316		0.35886	298.455		0.16848	491.464
	0.57211	71.0134		0.3599	298.416		0.17972	481.226
	0.56195	82.1762		0.36285	296.464		0.18858	473.361
	0.55316	91.9613		0.36159	298.728		0.19501	467.937
	0.54385	102.276		0.36111	300.207		0.20911	454.831
	0.54283	104.29		0.36481	297.504		0.21787	447.072
	0.5434	104.725		0.37445	288.865		0.22201	443.935
	0.54073	108.396		0.37663	287.686		0.22504	441.908
	0.53573	114.394		0.37426	291.063		0.22031	447.641
	0.53061	120.508		0.3799	286.419		0.22345	445.492
	0.52081	131.308		0.38901	278.31		0.23586	434.09
	0.51483	138.295		0.39262	275.702		0.25068	420.262
	0.50674	147.378		0.39803	271.287		0.26306	408.883
	0.50948	145.641		0.40273	267.589		0.27154	401.403
	0.51546	140.661		0.40573	265.583		0.26565	408.292
	0.52427	132.852		0.39924	273.075		0.26106	413.882
	0.52922	128.897		0.38988	283.44		0.2627	413.249
	0.53198	127.141		0.3847	289.615		0.25795	418.991
	0.53645	123.676		0.38576	289.562		0.25188	426.063
	0.53421	126.911		0.37714	299.179		0.24301	435.935
	0.53356	128.564		0.37567	301.644		0.23924	440.702
	0.52268	140.439		0.38663	291.689		0.2401	440.849
	0.51303	151.09		0.39114	288.179		0.23379	448.16
	0.50729	157.837		0.39581	284.512		0.22865	454.294
	0.51156	154.567		0.39754	283.782		0.22872	455.226
	0.51165	155.473		0.39149	290.825		0.23614	448.808
	0.51618	151.945		0.39142	291.898		0.24869	437.254
	0.52479	144.332		0.39371	290.61		0.2508	436.144
	0.54138	128.738		0.39583	289.484		0.25479	433.161
	0.5592	111.918		0.39312	293.198		0.26525	423.692
	0.56215	109.973		0.38105	306.263		0.26942	420.526
	0.55511	118.01		0.37103	317.292		0.27057	420.377
	0.54495	129.173		0.3661	323.217		0.27502	416.921
	0.53742	137.699		0.37018	320.133		0.27441	418.531
	0.54088	135.239		0.37526	316.06		0.26931	424.634
	0.55408	123.046		0.38216	310.155		0.27594	419.003
	0.56792	110.197		0.39743	295.884		0.27584	420.101
	0.57534	103.783		0.4089	285.417		0.27529	421.657
	0.58182	98.3067		0.40418	291.135		0.27118	426.765
	0.58916	91.9584		0.40048	295.842		0.27217	426.774
	0.58424	97.8782		0.40351	293.81		0.28068	419.262
	0.57735	105.773		0.40879	289.53		0.2777	423.25
	0.5753	108.822		0.41441	284.912		0.27215	429.797
	0.57021	114.915		0.42733	272.991		0.26541	437.538
	0.5644	121.72		0.43249	268.827		0.27006	433.89
	0.56221	124.911		0.42667	275.644		0.28065	424.297
	0.5575	130.626		0.4242	279.115		0.29481	411.134
	0.55924	129.883		0.42064	283.679		0.3021	404.842
	0.55762	132.501		0.42708	278.239		0.29524	412.71
	0.55281	138.308		0.4341	272.218		0.28427	424.674
	0.55383	138.294		0.44509	262.232		0.2773	432.644
	0.55577	137.352		0.45736	250.957		0.27345	437.497
	0.56805	126.068		0.47201	237.306		0.27363	438.315
	0.57311	122.011		0.48576	224.561		0.27147	441.476
	0.56964	126.483		0.49082	220.501		0.26864	445.304
	0.56633	130.789		0.48997	222.344		0.25782	457.124
	0.55699	141.129		0.48561	227.706		0.25175	464.197
	0.56894	130.186		0.47488	239.44		0.25987	457.08
	0.58546	114.662		0.46412	251.202		0.26737	450.572
	0.59607	105.056		0.4525	263.815		0.27229	446.656
	0.60048	101.643		0.44944	267.873		0.27546	444.484
	0.59332	109.806		0.45216	266.154		0.27828	442.666
	0.57638	127.738		0.45658	262.743		0.27369	448.257
	0.57143	133.689		0.46299	257.33		0.26629	456.654
	0.57458	131.546		0.46675	254.572		0.26684	457.107
	0.57793	129.188		0.48048	241.839		0.26967	455.274
	0.58322	124.902		0.48757	235.746		0.27387	452.072
	0.58792	121.207		0.49384	230.474		0.27375	453.193
	0.58623	123.889		0.48708	238.236		0.27098	456.962
	0.58145	129.671		0.48374	242.58		0.28092	448.025
	0.56978	142.342		0.49985	227.468		0.28938	440.563
	0.56282	150.302		0.51651	211.805		0.29654	434.405
	0.55879	155.328		0.52699	202.329		0.29639	435.554
	0.56152	153.601		0.53722	193.102		0.2887	444.242
	0.56725	148.867		0.54291	188.411		0.28066	453.29
	0.57126	145.858		0.5436	188.716		0.27384	461.106
	0.57632	141.8		0.54406	189.255		0.26831	467.636
	0.58459	134.533		0.54626	188.058		0.27774	459.204
	0.59052	129.599		0.5481	187.22		0.27951	458.436
	0.59594	125.184		0.5516	184.717		0.28002	458.925
	0.60526	116.865		0.54992	187.399		0.27465	465.294
	0.6141	109.026		0.55159	186.731		0.27431	466.631
	0.61186	112.264		0.56027	179.047		0.26807	473.876
	0.61077	114.356		0.57314	167.182		0.27291	470.034
	0.6045	121.619		0.57656	164.76		0.28447	459.473
	0.6039	123.22		0.57472	167.602		0.29448	450.461
	0.60748	120.638		0.57362	169.703		0.30003	445.914
	0.60451	124.613		0.56724	177.076		0.29631	450.638
	0.60509	125.028		0.56083	184.484		0.29598	451.963
	0.60554	125.582		0.55606	190.254		0.29073	458.217
	0.61006	122.06		0.56374	183.575		0.28721	462.74
	0.61085	122.268		0.57299	175.329		0.27269	478.256
	0.6114	122.723		0.58218	167.139		0.26257	489.371
	0.61605	119.074		0.59157	158.743		0.25863	494.314
	0.61482	121.302		0.5926	158.72		0.25666	497.281
	0.62043	116.69		0.58842	163.898		0.25629	498.656
	0.62825	109.874		0.5872	166.123		0.25974	496.209
	0.63304	106.078		0.59292	161.399		0.27327	483.675
	0.64468	95.439		0.61129	144.032		0.28516	472.785
	0.65751	83.6126		0.62878	127.535		0.29552	463.427
	0.65828	83.8392		0.64221	115.105		0.29772	462.226
	0.65813	84.9954		0.64004	118.28		0.30653	454.42
	0.65992	84.1994		0.63764	121.674		0.31235	449.599
	0.65297	92.1471		0.64286	117.453		0.3168	446.148
	0.64518	100.939		0.64981	111.513		0.31046	453.489
	0.63851	108.615		0.65408	108.234		0.30594	459.003
	0.63542	112.7		0.64716	116.157		0.2897	476.244
	0.63939	109.736		0.63989	124.428		0.27666	490.284
	0.65258	97.5458		0.63421	131.104		0.27111	496.838
	0.65983	91.2966		0.63667	129.646		0.2746	494.344
	0.66852	83.6063		0.64291	124.412		0.28262	487.331
	0.68084	72.2777		0.65454	113.776		0.29723	473.718
	0.68297	71.1535		0.65814	111.179		0.30858	463.368
	0.69342	61.7018		0.65628	114.034		0.32301	449.931
	0.69053	65.5888		0.65241	118.904		0.33024	443.71
	0.67768	79.4388		0.64729	125.032		0.33569	439.253
	0.66718	90.9381		0.63978	133.537		0.33285	443.094
	0.6624	96.7267		0.64041	133.905		0.33633	440.62
	0.66469	95.4303		0.64531	130.011		0.33935	438.599
	0.67416	86.9625		0.66253	113.784		0.34175	437.198
	0.67946	82.6625		0.6795	97.8213		0.33772	442.223
	0.68066	82.4576		0.69295	85.3694		0.34043	440.516
	0.68416	79.9666		0.69041	88.9074		0.34521	436.74
	0.68623	78.8875		0.69081	89.5064		0.34765	435.293
	0.67987	86.2479		0.70418	77.1368		0.3451	438.841
	0.68319	83.928		0.71423	68.0894		0.33633	448.614
	0.68911	79.0113		0.72182	61.4954		0.32551	460.434
	0.69913	69.989		0.71379	70.5322		0.317	469.942
	0.70758	62.5467		0.69856	86.7544		0.32051	467.436
	0.70661	64.5154		0.69037	95.9478		0.33476	454.188
	0.70966	62.4638		0.68285	104.47		0.33994	450.007
	0.69994	73.1855		0.67508	113.241		0.34663	444.312
	0.69597	78.1493		0.66917	120.151		0.3624	429.547
	0.69437	80.7549		0.66622	124.095		0.37915	413.795
	0.70011	76.0168		0.66503	126.286		0.39229	401.651
	0.71308	64.0442		0.67048	121.835		0.39052	404.43
	0.71699	61.1348		0.67997	113.347		0.37928	416.665
	0.7148	64.3266		0.68958	104.738		0.3785	418.444
	0.7156	64.5211		0.69314	102.183		0.38047	417.475
	0.71554	65.5811		0.68782	108.495		0.39247	406.481
	0.71399	68.1294		0.68328	114.033		0.39609	403.855
	0.70663	76.4959		0.67722	121.096		0.40092	400.024
	0.69639	87.7298		0.67493	124.388		0.38636	415.588
	0.68975	95.3673		0.67153	128.787		0.38439	418.556
	0.68321	102.913		0.66344	137.876		0.39106	412.888
	0.68278	104.338		0.65236	149.96		0.39098	413.963
	0.68383	104.297		0.64977	153.55		0.38987	416.08
	0.68385	105.272		0.65022	154.095		0.38498	421.964
	0.6783	111.818		0.64348	161.84		0.38701	420.938
	0.67792	113.201		0.63797	168.351		0.38874	420.203
	0.68128	110.847		0.63132	175.995		0.38212	427.823
	0.68685	106.274		0.63209	176.229		0.3788	432.144
	0.68875	105.374		0.63541	173.903		0.37876	433.184
	0.68413	110.994		0.64215	168.173		0.3841	428.851
	0.67877	117.356		0.64716	164.156		0.39339	420.552
	0.66939	127.73		0.65255	159.765		0.40225	412.697
	0.66434	133.779		0.6632	150.118		0.4022	413.747
	0.66214	136.983		0.67623	138.088		0.40021	416.734
	0.66664	133.484		0.67671	138.611		0.40361	414.336
	0.68235	118.769		0.67557	140.743		0.40476	414.187
	0.69173	110.395		0.67517	142.145		0.40746	412.481
	0.70078	102.341		0.67344	144.875		0.40651	414.431
	0.70122	102.907		0.67773	141.584		0.40538	416.563
	0.70597	99.1563		0.69004	130.274		0.40275	420.197
	0.71124	94.8795		0.69743	123.888		0.39225	431.699
	0.71754	89.5824		0.70103	121.288		0.39175	433.192
	0.72806	80.0645		0.70972	113.597		0.3867	439.247
	0.73736	71.7633		0.72121	103.112		0.38747	439.479
	0.73725	72.8764		0.72566	99.6576		0.38033	447.618
	0.74333	67.7873		0.72696	99.3558		0.37681	452.133
	0.74189	70.2315		0.72952	97.7959		0.37867	451.273
	0.74283	70.2903		0.73458	93.7391		0.38193	449.019
	0.74336	70.7644		0.74381	85.5077		0.38713	444.816
	0.73115	83.9685		0.75269	77.6262		0.38922	443.722
	0.72888	87.2402		0.75689	74.4273		0.38948	444.468
	0.73268	84.4434		0.75694	75.3768		0.39261	442.332
	0.7337	84.4263		0.75666	76.6568		0.39459	441.361
	0.74897	70.1507		0.7532	81.1159		0.40166	435.284
	0.76038	59.7373		0.75292	82.4003		0.4062	431.746
	0.76486	56.2619		0.75034	85.9816		0.39872	440.23
	0.75926	62.8668		0.74739	89.9271		0.40469	435.259
	0.74902	74.1004		0.74091	97.4085		0.40943	431.511
	0.74789	76.2346		0.74296	96.3602		0.41748	424.468
	0.74859	76.5357		0.73777	102.544		0.42521	417.737
	0.74956	76.559		0.7367	104.615		0.42803	415.917
	0.73965	87.4703		0.73571	106.613		0.41944	425.511
	0.73496	93.1604		0.74193	101.387		0.41723	428.721
	0.73922	89.9011		0.74702	97.2957		0.4125	434.45
	0.74074	89.3868		0.7494	95.9183		0.41385	434.092
	0.73681	94.313		0.75497	91.3503		0.41375	435.191
	0.72861	103.51		0.76026	87.0559		0.41763	432.311
	0.72715	105.97		0.7617	86.6132		0.41346	437.485
	0.72551	108.612		0.75905	90.265		0.41998	431.961
	0.71804	117.084		0.75691	93.409		0.42259	430.355
	0.71994	116.179		0.75628	95.0408		0.42302	430.929
	0.71665	120.476		0.74808	104.242		0.42576	429.183
	0.7114	126.719		0.74406	109.255		0.42041	435.535
	0.71091	128.212		0.7499	104.413		0.41017	446.772
	0.71262	127.501		0.74594	109.376		0.40727	450.677
	0.71822	122.897		0.74568	110.64		0.40826	450.681
	0.72854	113.584		0.74126	116.06		0.4046	455.343
	0.73292	110.206		0.73732	120.993		0.40533	455.616
	0.73477	109.349		0.74385	115.471		0.41401	447.932
	0.73854	106.585		0.74971	110.61		0.41805	444.898
	0.74434	101.783		0.75288	108.434		0.41592	448.021
	0.75384	93.2773		0.74926	113.056		0.41601	448.937
	0.7685	79.6192		0.74713	116.193		0.42297	442.979
	0.77451	74.6109		0.74592	118.401		0.42379	443.152
	0.7824	67.7209		0.74613	119.188		0.43436	433.587
	0.78717	63.9538		0.74566	120.658		0.44494	424.007
	0.78601	66.1134		0.74513	122.185		0.43935	430.598
	0.77893	74.1964		0.74489	123.428		0.43808	432.867
	0.76625	87.8703		0.74697	122.35		0.44319	428.752
	0.75644	98.6793		0.75618	114.136		0.45058	422.364
	0.74725	108.868		0.76822	103.096		0.4602	413.741
	0.74689	110.228		0.771	101.323		0.46816	406.784
	0.7484	109.72		0.77257	100.744		0.47333	402.616
	0.75329	105.835		0.77382	100.493		0.478	398.944
	0.75688	103.242		0.77255	102.763		0.48379	394.159
	0.76155	99.5728		0.77315	103.166		0.48866	390.284
	0.76275	99.372		0.77809	99.2286		0.49702	382.923
	0.75359	109.536		0.7858	92.5228		0.49939	381.56
	0.74642	117.704		0.79313	86.1897		0.49608	385.865
	0.75041	114.709		0.79537	84.9485		0.49462	388.327
	0.75669	109.436		0.80325	78.0651		0.50086	383.084
	0.76804	99.08		0.81084	71.4766		0.50178	383.162
	0.77275	95.3769		0.81365	69.6718		0.50032	385.627
	0.78001	89.1148		0.80968	74.6335		0.50482	382.128
	0.79114	78.9859		0.81156	73.76		0.50532	382.623
	0.80063	70.4906		0.8158	70.5145		0.51183	377.12
	0.79763	74.4954		0.81518	72.1329		0.51446	375.482
	0.80032	72.802		0.80883	79.4891		0.51184	379.105
	0.80858	65.5401		0.80637	82.9449		0.51217	379.776
	0.81311	62.0141		0.8068	83.5205		0.50983	383.115
	0.80568	70.4452		0.81008	81.2349		0.51657	377.379
	0.7946	82.527		0.8147	77.6158		0.5239	371.048
	0.78863	89.4893		0.81318	80.139		0.52666	369.284
	0.79406	85.0629		0.80816	86.1603		0.52194	375.005
	0.80299	77.137		0.8015	93.817		0.51817	379.773
	0.8057	75.4211		0.79684	99.4735		0.52861	370.34
	0.81164	70.4799		0.78834	108.973		0.5412	358.743
	0.81848	64.6467		0.77851	119.808		0.55257	348.371
	0.82817	55.953		0.77846	120.858		0.5634	338.55
	0.83326	51.8585		0.78058	119.735		0.57451	328.439
	0.82482	61.2997		0.78063	120.693		0.594	309.95
	0.8079	79.225		0.77804	124.275		0.60929	295.656
	0.79293	95.1954		0.77541	127.911		0.61506	290.881
	0.79182	97.2999		0.77715	127.169		0.62373	283.214
	0.79162	98.5027		0.77992	125.394		0.62936	278.59
	0.7977	93.4253		0.77479	131.532		0.62559	283.359
	0.80338	88.7426		0.76525	142.073		0.6296	280.346
	0.80651	86.6084		0.76195	146.366		0.63949	271.454
	0.80879	85.3365		0.76588	143.436		0.64663	265.314
	0.81475	80.3754		0.77215	138.164		0.6609	252.041
	0.81792	78.2022		0.77982	131.498		0.67129	242.655
	0.82913	67.9872		0.78222	130.102		0.67625	238.697
	0.83466	63.4586		0.78509	128.226		0.67658	239.365
	0.83264	66.4859		0.78435	129.971		0.66605	250.896
	0.8279	72.2225		0.78806	127.261		0.65296	264.982
	0.83323	67.8903		0.7945	121.815		0.6505	268.446
	0.83927	62.8507		0.79737	119.95		0.64244	277.509
	0.84508	58.0403		0.79684	121.478		0.64279	278.155
	0.84641	57.7111		0.80122	118.097		0.64064	281.307
	0.85106	54.0625		0.80032	119.998		0.63866	284.289
	0.8512	54.9241		0.79627	125.045		0.63695	286.995
	0.85113	55.9952		0.79394	128.376		0.64039	284.551
	0.84315	64.9723		0.79975	123.568		0.64064	285.308
	0.83318	75.9448		0.81051	113.805		0.6338	293.147
	0.83007	80.0567		0.8048	120.517		0.63216	295.785
	0.82434	86.7841		0.79629	130.032		0.62942	299.526
	0.82728	84.8447		0.78899	138.332		0.63507	294.873
	0.83373	79.3902		0.78063	147.693		0.64035	290.592
	0.83656	77.5606		0.78291	146.408		0.64965	282.298
	0.82785	87.2721		0.78767	142.647		0.65822	274.724
	0.82276	93.3671		0.7823	149.018		0.66454	269.41
	0.81897	98.153		0.78204	150.278		0.66543	269.519
	0.8139	104.224		0.78274	150.582		0.66789	268.055
	0.80926	109.867		0.78094	153.382		0.66865	268.291
	0.80646	113.664		0.7753	160.016		0.67551	262.435
	0.81008	111.046		0.76619	170.132		0.67873	260.213
	0.80262	119.507		0.76339	173.931		0.69037	249.579
	0.80812	115.001		0.76468	173.638		0.69883	242.114
	0.80954	114.586		0.76566	173.654		0.69687	245.078
	0.80755	117.576		0.77394	166.377		0.70485	238.098
	0.7972	128.923		0.78008	161.24		0.71269	231.257
	0.79746	129.662		0.78687	155.448		0.71552	229.43
	0.79612	131.998		0.78584	157.478		0.71551	230.432
	0.80083	128.287		0.78159	162.729		0.71842	228.529
	0.79954	130.582		0.77758	167.738		0.71536	232.586
	0.80225	128.872		0.77721	169.112		0.70568	243.266
	0.79594	136.177		0.78128	166.037		0.69694	253.008
	0.79526	137.859		0.77884	169.473		0.68874	262.201
	0.79131	142.809		0.77912	170.2		0.68366	268.283
	0.79182	143.302		0.77544	174.88		0.68536	267.585
	0.79044	145.68		0.77764	173.682		0.6896	264.347
	0.78239	154.73		0.78911	163.204		0.6937	261.25
	0.78028	157.837		0.80802	145.293		0.70066	255.284
	0.77771	161.41		0.82429	130.027		0.70785	249.095
	0.78192	158.206		0.82903	126.286		0.71849	239.456
	0.78526	155.865		0.83168	124.641		0.72233	236.612
	0.78903	153.09		0.83634	120.974		0.72012	239.83
	0.78904	154.083		0.84407	114.245		0.72109	239.852
	0.78705	157.077		0.83998	119.336		0.71581	246.139
	0.7914	153.723		0.83687	123.449		0.71886	244.088
	0.79167	154.451		0.83151	129.807		0.71129	252.656
	0.79199	155.131		0.8293	133.013		0.70775	257.192
	0.79201	156.114		0.8294	133.915		0.70394	262.009
	0.78482	164.305		0.82936	134.954		0.6947	272.249
	0.78263	167.496		0.8308	134.522		0.68533	282.619
	0.78126	169.865		0.83734	128.982		0.68077	288.172
	0.77885	173.268		0.84743	119.892		0.6859	284.048
	0.78386	169.261		0.85582	112.494		0.69533	275.614
	0.79559	158.53		0.86094	108.373		0.69988	272.068
	0.80284	152.286		0.86214	108.173		0.70319	269.761
	0.79997	156.148		0.86308	108.233		0.7054	268.55
	0.79409	163.027		0.85435	117.968		0.71547	259.473
	0.78477	173.352		0.85552	117.798		0.72494	251.009
	0.77343	185.691		0.85927	115.05		0.72792	249.027
	0.76374	196.378		0.8512	124.117		0.73427	243.68
	0.75395	207.174		0.83976	136.56		0.73611	242.838
	0.75231	209.813		0.83236	144.958		0.74436	235.581
	0.7572	205.918		0.83676	141.557		0.76008	220.87
	0.76127	202.856		0.8467	132.617		0.77563	206.317
	0.76585	199.269		0.85363	126.686		0.78212	200.825
	0.76549	200.632		0.86026	121.056		0.78897	194.972
	0.76681	200.313		0.86034	121.979		0.79264	192.302
	0.76727	200.852		0.86201	121.309		0.7981	187.842
	0.76834	200.777		0.85662	127.702		0.79761	189.338
	0.76931	200.809		0.85568	129.638		0.79067	197.275
	0.76908	202.044		0.85195	134.369		0.7827	206.247
	0.76495	207.167		0.85503	132.291		0.77191	218.031
	0.76231	210.809		0.85826	130.062		0.76118	229.763
	0.76521	208.911		0.85417	135.143		0.76309	228.853
	0.7639	211.225		0.85163	138.689		0.7702	222.741
	0.76874	207.385		0.85446	136.863		0.77999	213.955
	0.77864	198.477		0.86297	129.349		0.78466	210.289
	0.79509	183.031		0.87467	118.646		0.78101	214.937
	0.79894	180.178		0.88521	109.105		0.7848	212.15
	0.80271	177.413		0.88765	107.665		0.79318	204.77
	0.80569	175.431		0.88398	112.338		0.80488	194.068
	0.81699	165.129		0.87653	120.789		0.81409	185.856
	0.82725	155.876		0.86916	129.162		0.81453	186.416
	0.8342	149.922		0.86943	129.893		0.81214	189.804
	0.83588	149.244		0.87657	123.747		0.81046	192.489
	0.83148	154.639		0.87804	123.275		0.81068	193.268
	0.83257	154.549		0.87537	126.943		0.80977	195.173
	0.83763	150.495		0.86988	133.438		0.80291	203.037
	0.83794	151.182		0.86838	135.941		0.79786	209.081
	0.83343	156.695		0.87171	133.609		0.793	214.951
	0.83413	156.996		0.87707	129.244		0.79273	216.211
	0.82837	163.755		0.87174	135.579		0.79592	214.03
	0.82701	166.11		0.87013	138.193		0.78873	222.213
	0.83095	163.171		0.87447	134.843		0.78801	223.936
	0.8324	162.725		0.87519	135.124		0.78981	223.134
	0.83465	161.467		0.87765	133.672		0.78417	229.772
	0.83201	165.114		0.89283	119.487		0.78402	230.929
	0.82698	171.142		0.90012	113.198		0.7824	233.541
	0.83013	168.99		0.89993	114.391		0.77026	246.688
	0.84125	158.871		0.89748	117.839		0.76485	253.098
	0.85067	150.457		0.88614	130.182		0.76147	257.471
	0.84839	153.732		0.88254	134.775		0.76123	258.711
	0.83795	165.17		0.88871	129.609		0.75916	261.789
	0.83054	173.578		0.89486	124.459		0.76317	258.775
	0.83237	172.754		0.90812	112.195		0.76766	255.29
	0.83961	166.513		0.91871	102.607		0.76488	259.061
	0.84775	159.371		0.92265	99.6648		0.76113	263.811
	0.84499	163.134		0.91862	104.693		0.755	270.95
	0.84421	164.915		0.91228	112.042		0.74204	284.907
	0.84794	162.187		0.91761	107.706		0.73654	291.404
	0.85679	154.336		0.9212	105.118		0.73507	293.877
	0.85365	158.469		0.91972	107.593		0.73529	294.652
	0.84545	167.668		0.91889	109.424		0.74578	285.161
	0.8341	180.024		0.91346	115.856		0.75975	272.191
	0.82722	187.907		0.90479	125.527		0.77383	259.113
	0.82644	189.682		0.90635	124.963		0.77855	255.395
	0.82858	188.538		0.91409	118.231		0.78327	251.677
	0.83438	183.737		0.91968	113.635		0.7945	241.443
	0.83875	180.377		0.92465	109.668		0.80452	232.424
	0.84427	175.855		0.93417	101.149		0.81284	225.109
	0.84255	178.57		0.93362	102.696		0.81746	221.487
	0.84691	175.209		0.93326	104.056		0.82012	219.822
	0.84987	173.254		0.9351	103.219		0.82229	218.659
	0.85401	170.114		0.93215	107.172		0.83311	208.835
	0.85899	166.127		0.91931	121.004		0.84759	195.357
	0.87213	153.989		0.91482	126.502		0.85411	189.836
	0.88053	146.592		0.9153	127.022		0.85633	188.615
	0.88269	145.432		0.91306	130.257		0.85952	186.43
	0.8884	140.722		0.90144	142.88		0.85535	191.596
	0.89929	130.833		0.90086	144.459		0.8495	198.445
	0.90227	128.852		0.89928	147.038		0.84848	200.462
	0.90708	125.044		0.89888	148.442		0.8517	198.248
	0.9107	122.422		0.90368	144.638		0.85089	200.056
	0.90575	128.375		0.91727	132.05		0.85459	197.354
	0.90323	131.896		0.9354	114.915		0.85303	199.914
	0.89891	137.211		0.94528	106.04		0.85478	199.162
	0.89907	138.047		0.94704	105.281		0.86093	194.018
	0.90394	134.181		0.93677	116.552		0.86295	192.994
	0.91335	125.772		0.93468	119.636		0.86746	189.488
	0.91881	121.312		0.92513	130.187		0.88013	177.817
	0.92515	115.97		0.91974	136.582		0.88679	172.159
	0.92797	114.155		0.92108	136.24		0.88645	173.494
	0.92163	121.491		0.91811	140.207		0.88209	178.854
	0.91805	126.067		0.92345	135.867		0.88829	173.66
	0.91309	132.027		0.92155	138.77		0.90315	159.801
	0.91041	135.715		0.92251	138.806		0.90915	154.796
	0.91646	130.661		0.93279	129.524		0.90813	156.817
	0.91609	132.033		0.93991	123.412		0.90641	159.539
	0.91136	137.763		0.94313	121.186		0.89617	170.775
	0.90537	144.748		0.93902	126.296		0.89171	176.238
	0.89881	152.313		0.93194	134.373		0.87739	191.556
	0.89534	156.778		0.92955	137.766		0.86912	200.822
	0.89596	157.159		0.92749	140.832		0.87234	198.604
	0.89601	158.11		0.93116	138.16		0.86741	204.535
	0.89381	161.312		0.93193	138.393		0.85946	213.49
	0.89054	165.58		0.9347	136.615		0.85771	216.232
	0.89512	162.002		0.94043	131.889		0.86149	213.453
	0.89562	162.5		0.94184	131.475		0.87704	198.906
	0.89547	163.649		0.94413	130.186		0.88823	188.715
	0.90207	158.053		0.95387	121.445		0.88612	191.829
	0.90644	154.681		0.96308	113.242		0.8887	190.248
	0.91927	142.857		0.96441	112.903		0.89077	189.173
	0.93194	131.179		0.96527	113.051		0.89595	184.998
	0.93875	125.373		0.96846	110.854		0.89755	184.393
	0.93937	125.755		0.97379	106.525		0.9011	181.842
	0.92912	136.998		0.98057	100.745		0.89801	185.937
	0.92032	146.803		0.97872	103.593		0.8965	188.443
	0.91687	151.257		0.97275	110.57		0.89388	192.066
	0.92419	144.928		0.96056	123.757		0.89238	194.567
	0.92796	142.164		0.95849	126.829		0.89335	194.596
	0.93041	140.713		0.95928	127.036		0.90088	188.069
	0.927	145.12		0.95558	131.737		0.89821	191.739
	0.92195	151.17		0.9541	134.213		0.89249	198.452
	0.92623	147.896		0.95576	133.557		0.90144	190.502
	0.93671	138.41		0.96485	125.468		0.90187	191.077
	0.93791	138.217		0.96333	127.989		0.90751	186.435
	0.9372	139.924		0.94996	142.36		0.91584	179.103
	0.94086	137.267		0.94556	147.757		0.91885	177.097
	0.94664	132.477		0.94175	152.566		0.92432	172.622
	0.95754	122.584		0.94167	153.643		0.92575	172.2
	0.96874	112.38		0.94615	150.167		0.92301	175.931
	0.97924	102.882		0.95195	145.371		0.91863	181.317
	0.98986	93.2629		0.95505	143.271		0.91843	182.514
	1.00186	82.266		0.94677	152.551		0.91234	189.601
	1.01334	71.7837		0.94373	156.592		0.90748	195.469
	1.02559	60.5333		0.93793	163.392		0.90438	199.566
	1.02862	58.5014		0.92852	173.797		0.90314	201.81
	1.03102	57.1001		0.93319	170.129		0.90566	200.289
	1.03956	49.5624		0.93181	172.506		0.90298	203.969
	1.04958	40.5468		0.93259	172.725		0.90288	205.068
	1.05009	41.0337		0.93279	173.528		0.906	202.944
	1.0546	37.5216		0.93398	173.339		0.91521	194.739
	1.05704	36.0798		0.94364	164.678		0.91557	195.376
	1.06105	33.0714		0.9489	160.416		0.91509	196.853
	1.05367	41.4486		0.9527	157.619		0.91687	196.076
	1.04321	52.9166		0.95928	152.034		0.92661	187.332
	1.04075	56.3713		0.96436	147.957		0.93612	178.828
	1.0399	58.2222		0.96415	149.163		0.94367	172.277
	1.04257	56.5526		0.96931	145.008		0.94844	168.511
	1.04322	56.8985		0.97534	139.979		0.95373	164.211
	1.04225	58.8771		0.98099	135.325		0.94731	171.638
	1.04204	60.0804		0.9907	126.621		0.94566	174.283
	1.04641	56.7082		0.99508	123.235		0.94339	177.556
	1.05762	46.4987		0.99406	125.255		0.94062	181.328
	1.0618	43.321		1.00105	119.271		0.93724	185.709
	1.05699	49.1271		1.00228	119.036		0.93806	185.889
	1.0545	52.6252		1.00724	115.074		0.94544	179.506
	1.05183	56.2902		1.0034	119.918		0.93962	186.328
	1.05433	54.7874		1.00465	119.665		0.9339	193.041
	1.06638	43.7398		1.00744	117.878		0.93797	189.977
	1.06898	42.1372		1.00231	124.003		0.93783	191.111
	1.07148	40.64		0.99308	134.237		0.93918	190.764
	1.07299	40.1338		0.98642	141.901		0.94993	181.011
	1.068	46.1232		0.98165	147.665		0.95801	173.94
	1.0607	54.4183		0.97765	152.672		0.96363	169.318
	1.05171	64.4154		0.98807	143.245		0.95737	176.573
	1.04877	68.3478		0.98976	142.557		0.95657	178.381
	1.04347	74.6571		0.98846	144.856		0.96722	168.722
	1.04164	77.4807		0.99717	137.147		0.97337	163.575
	1.04848	71.6426		1.00507	130.243		0.9732	164.747
	1.05756	63.5636		1.00895	127.373		0.96902	169.928
	1.06796	54.1607		1.00386	133.456		0.96393	176.018
	1.07624	46.8861		0.9997	138.617		0.96549	175.452
	1.07844	45.6833		0.99563	143.688		0.96763	174.312
	1.08237	42.751		0.99983	140.484		0.96908	173.867
	1.08247	43.6488		1.00369	137.624		0.97417	169.777
	1.08965	37.4685		1.00123	141.087		0.97005	174.892
	1.09862	29.4971		0.99638	146.942		0.97883	167.118
	1.0987	30.4241		1	144.321		0.98308	163.862
	1.09618	33.9466		0.99796	147.356		0.98932	158.629
	1.09886	32.2625		0.9919	154.423		0.98409	164.859
	1.08626	45.8582		0.98778	159.536		0.98976	160.186
	1.07952	53.606		0.98108	167.239		0.98931	161.64
	1.0773	56.8225		0.9741	175.213		0.99299	158.953
	1.08082	54.3059		0.97786	172.458		1.00208	150.863
	1.0809	55.2257		0.98453	166.785		1.01111	142.834
	1.07934	57.7781		0.98066	171.653		1.01508	139.867
	1.07127	66.8556		0.97158	181.737		1.01379	142.153
	1.07653	62.5903		0.97194	182.374		1.00553	151.417
	1.07816	61.9573		0.97509	180.231		0.99662	161.33
	1.07012	71.005		0.968	188.317		0.99239	166.559
	1.06001	82.1137		0.96014	197.182		0.98815	171.799
	1.05518	87.9379		0.9642	194.119		0.98474	176.201
	1.04516	98.9613		0.98311	176.21		0.98941	172.541
	1.04766	97.4583		0.98385	176.469		0.99075	172.194
	1.04522	100.905		0.98479	176.524		0.98784	176.108
	1.0385	108.62		0.99395	168.364		0.98442	180.526
	1.04052	107.605		1.00075	162.572		0.98059	185.354
	1.05684	92.2817		1.01149	152.83		0.97999	186.954
	1.07144	78.6827		1.01565	149.671		0.97418	193.766
	1.07939	71.7306		1.02537	140.945		0.97295	195.997
	1.08687	65.2548		1.03699	130.328		0.97633	193.618
	1.08841	64.7102		1.04164	126.683		0.97996	190.986
	1.0896	64.5242		1.04324	126.082		0.98445	187.495
	1.09221	62.9165		1.04816	122.158		0.98828	184.665
	1.09199	64.128		1.04741	123.909		0.99092	183.026
	1.09274	64.3842		1.04311	129.207		0.9905	184.448
	1.10011	58.0074		1.03896	134.362		0.99956	176.382
	1.10186	57.2632		1.03743	136.888		0.99814	178.804
	1.10091	59.2139		1.03847	136.85		0.99769	180.252
	1.09565	65.4768		1.04176	134.561		0.9969	182.049
	1.09334	68.7794		1.04572	131.595		0.99848	181.464
	1.08365	79.477		1.05194	126.379		1.00533	175.617
	1.08457	79.5534		1.0576	121.714		1.00395	177.997
	1.09602	69.1043		1.06866	111.659		1.00275	180.2
	1.10774	58.3806		1.07019	111.126		1.00043	183.511
	1.11767	49.4476		1.05546	126.86		0.99717	187.78
	1.12485	43.27		1.05613	127.186		0.99359	192.351
	1.12776	41.3587		1.05833	125.986		0.98497	201.978
	1.12248	47.6392		1.06043	124.887		0.97891	209.038
	1.11912	51.9994		1.06619	120.13		0.99362	195.33
	1.12135	50.7716		1.0724	114.923		1.00145	188.501
	1.12995	43.1705		1.05935	128.97		0.99545	195.492
	1.13094	43.18		1.05213	137.186		0.99422	197.725
	1.13486	40.2635		1.05166	138.653		0.99572	197.226
	1.13113	44.989		1.05221	139.112		1.00375	190.197
	1.12606	51.0633		1.0562	136.114		1.01066	184.285
	1.12596	52.1657		1.06284	130.475		1.01422	181.724
	1.13137	47.7562		1.05933	134.984		1.02158	175.37
	1.13096	49.1669		1.05451	140.809		1.03148	166.464
	1.12456	56.5584		1.05409	142.226		1.03791	161.039
	1.12074	61.3839		1.06157	135.746		1.03999	159.96
	1.11605	67.0733		1.07307	125.247		1.03482	166.124
	1.10991	74.2098		1.08243	116.889		1.02633	175.62
	1.10996	75.1668		1.09605	104.264		1.02295	179.994
	1.10544	80.6831		1.10895	92.3665		1.01599	187.956
	1.11317	73.9538		1.11071	91.6117		1.00792	197.026
	1.1242	63.9252		1.11555	87.7654		1.00058	205.361
	1.12642	62.7017		1.11352	90.7944		0.99919	207.755
	1.12782	62.2981		1.12149	83.8259		1.00747	200.472
	1.12423	66.8909		1.13758	68.7409		1.01308	195.87
	1.12988	62.2458		1.1435	63.8219		1.02094	189.006
	1.12913	63.9949		1.14928	59.0393		1.03582	175.129
	1.12514	68.9807		1.14208	67.2396		1.04329	168.656
	1.13212	63.0038		1.1403	70.0219		1.05426	158.681
	1.14224	53.886		1.14927	62.0441		1.06907	144.879
	1.15426	42.8632		1.15906	53.2549		1.08002	134.924
	1.15722	40.9008		1.16565	47.6687		1.09121	124.735
	1.15055	48.5763		1.16011	54.2098		1.0955	121.448
	1.14169	58.4283		1.16175	53.5649		1.09586	122.088
	1.13389	67.2342		1.17117	45.152		1.09612	122.825
	1.12971	72.4099		1.1764	40.921		1.10095	118.992
	1.13148	71.6414		1.17693	41.3906		1.09787	123.077
	1.13076	73.3635		1.182	37.3134		1.08735	134.599
	1.12818	76.9458		1.19095	29.3643		1.08539	137.559
	1.1267	79.4249		1.19834	22.9824		1.08319	140.752
	1.12861	78.5161		1.19918	23.1342		1.08132	143.628
	1.13485	73.2672		1.19862	24.6982		1.08632	139.624
	1.14467	64.4479		1.19603	28.2903		1.09466	132.281
	1.14914	60.9783		1.19935	25.9726		1.09523	132.719
	1.15401	57.1101		1.20667	19.6461		1.09658	132.361
	1.15049	61.6343		1.20388	23.4411		1.10218	127.766
	1.14333	69.7939		1.19455	33.7669		1.10422	126.729
	1.14363	70.4933		1.18865	40.6712		1.09297	138.976
	1.1424	72.7255		1.17871	51.6083		1.08397	148.972
	1.13881	77.3143		1.17619	55.1268		1.07811	155.84
	1.13654	80.5807		1.17648	55.8377		1.07933	155.613
	1.13975	78.3713		1.17325	60.0714		1.08668	149.265
	1.14418	74.94		1.18	54.3161		1.08863	148.317
	1.14052	79.6043		1.18838	46.9395		1.08368	154.267
	1.13931	81.8114		1.20421	32.1093		1.0764	162.549
	1.13112	91.0012		1.21644	20.8784		1.07744	162.506
	1.1311	92.0256		1.22032	17.997		1.08445	156.491
	1.1346	89.5256		1.22245	16.8645		1.09021	151.739
	1.14289	82.2277		1.22216	18.1604		1.10067	142.272
	1.15223	73.8942		1.21567	25.6474		1.10931	134.637
	1.15165	75.4723		1.2101	32.2136		1.11974	125.206
	1.14887	79.2472		1.20549	37.8234		1.13322	112.724
	1.15794	71.1771		1.20575	38.5688		1.13187	115.077
	1.16467	65.4523		1.19387	51.4525		1.13101	116.933
	1.16485	66.2751		1.19192	54.3952		1.13143	117.517
	1.16781	64.3104		1.19765	49.672		1.13224	117.704
	1.17147	61.6521		1.20424	44.0826		1.13314	117.803
	1.17931	54.8085		1.20608	43.2342		1.13618	115.762
	1.19052	44.6004		1.20598	44.3344		1.13275	120.198
	1.1946	41.5191		1.19869	52.6308		1.13102	122.926
	1.19465	42.4729		1.20507	47.2511		1.12512	129.83
	1.19616	41.965		1.20681	46.5047		1.12357	132.372
	1.19414	44.9787		1.20026	54.0557		1.12062	136.328
	1.18719	52.9345		1.18438	70.9334		1.12029	137.654
	1.18583	55.2875		1.16556	90.7572		1.12889	130.057
	1.18789	54.2318		1.16539	91.9285		1.14016	119.787
	1.19252	50.6046		1.16024	98.0777		1.14098	119.969
	1.19953	44.5945		1.1548	104.516		1.13999	121.953
	1.20483	40.2915		1.15327	107.049		1.13794	125.007
	1.20224	43.8798		1.15392	107.4		1.14361	120.331
	1.20675	40.3685		1.1509	111.419		1.15041	114.541
	1.20827	39.8533		1.14767	115.652		1.15537	110.578
	1.20401	45.1091		1.15011	114.204		1.15394	113.002
	1.20433	45.7945		1.14776	117.554		1.1545	113.449
	1.20693	44.1899		1.14585	120.463		1.14788	121.067
	1.21315	38.9704		1.14683	120.49		1.13745	132.497
	1.2154	37.7192		1.15186	116.46		1.13506	135.882
	1.21088	43.2445		1.15886	110.454		1.13665	135.299
	1.19621	58.9133		1.16879	101.526		1.13129	141.655
	1.19457	61.5526		1.17664	94.6746		1.12358	150.362
	1.20256	54.5644		1.18356	88.7537		1.12544	149.501
	1.21142	46.6981		1.18812	85.1993		1.12808	147.864
	1.21619	42.9335		1.18411	90.2087		1.1292	147.749
	1.22383	36.2948		1.18003	95.2886		1.12244	155.51
	1.23277	28.356		1.17519	101.129		1.12128	157.663
	1.24423	17.8879		1.17194	105.381		1.11075	169.199
	1.25122	11.9023		1.18022	98.0975		1.10222	178.724
	1.25155	12.5742		1.19055	88.7652		1.09744	184.504
	1.25391	11.2124		1.2001	80.2203		1.1	182.941
	1.25795	8.17021		1.2079	73.417		1.10968	174.265
	1.26307	4.05523		1.21575	66.5633		1.11789	167.052
	1.25654	11.58		1.21417	69.1514		1.13165	154.294
	1.2573	11.8224		1.20782	76.4975		1.14107	145.879
	1.25925	10.8675		1.20021	85.1112		1.15141	136.539
	1.26416	6.96575		1.18949	96.8256		1.15869	130.255
	1.2672	4.92055		1.18743	99.8891		1.16953	120.419
	1.26685	6.26978		1.19595	92.3641		1.18089	110.054
	1.26375	10.369		1.20309	86.2269		1.18649	105.456
	1.25662	18.5067		1.21455	75.7711		1.18959	103.354
	1.24563	30.4898		1.22459	66.7293		1.18695	106.995
	1.23705	40.0675		1.23315	59.171		1.17859	116.357
	1.23394	44.1863		1.24126	52.0553		1.1773	118.648
	1.23366	45.464		1.24141	52.9094		1.1705	126.447
	1.23143	48.6918		1.24293	52.385		1.15841	139.537
	1.22744	53.678		1.25438	41.9393		1.15729	141.655
	1.22369	58.4365		1.26268	34.634		1.15972	140.222
	1.21451	68.613		1.27289	25.4298		1.16419	136.758
	1.21537	68.753		1.28355	15.7643		1.17105	130.898
	1.21416	70.9671		1.29792	2.39826		1.18021	122.734
	1.21213	73.9887		1.30645	-5.13702		1.18946	114.487
	1.21445	72.6674		1.31277	-10.4566		1.18452	120.427
	1.20947	78.6477		1.31558	-12.2665		1.17726	128.687
	1.20941	79.7152		1.31738	-13.0659		1.17058	136.366
	1.20614	83.9827		1.31142	-6.10087		1.17186	136.087
	1.20062	90.5042		1.30983	-3.51053		1.17951	129.436
	1.20304	89.0779		1.30429	3.0314		1.18005	129.892
	1.216	77.1236		1.30333	4.98425		1.17581	135.139
	1.22926	64.8632		1.30256	6.75372		1.1701	141.845
	1.22846	66.6636		1.30357	6.74318		1.17163	141.318
	1.22362	72.5027		1.30115	10.1641		1.17459	139.358
	1.22188	75.2429		1.30572	6.59648		1.18175	133.193
	1.21959	78.5359		1.3096	3.71315		1.18704	128.902
	1.21599	83.1303		1.30354	10.7821		1.19252	124.421
	1.2122	87.9195		1.28995	25.3686		1.20324	114.704
	1.20744	93.6801		1.29133	24.9836		1.20614	112.802
	1.20543	96.6891		1.30607	11.2501		1.20911	110.838
	1.20006	103.065		1.31373	4.5898		1.21689	104.058
	1.19521	108.914		1.3136	5.71588		1.22653	95.4119
	1.19011	115.012		1.31048	9.84226		1.23104	91.9049
	1.18064	125.481		1.31291	8.40972		1.2329	91.0467
	1.17948	127.638		1.31267	9.64833		1.22353	101.42
	1.18178	126.34		1.30724	16.0741		1.22062	105.323
	1.1832	125.923		1.29934	24.9822		1.20907	117.872
	1.18646	123.664		1.2992	26.113		1.20856	119.391
	1.18336	127.76		1.30463	21.6848		1.21506	113.884
	1.17297	139.153		1.31294	14.3801		1.21864	111.301
	1.16109	152.031		1.3074	20.9208		1.22084	110.103
	1.14999	164.129		1.30209	27.2269		1.21636	115.585
	1.14943	165.692		1.30004	30.2729		1.21613	116.814
	1.16076	155.359		1.30254	28.7814		1.21823	115.715
	1.17244	144.687		1.30921	23.1095		1.212	122.95
	1.18434	133.783		1.30903	24.2851		1.20639	129.558
	1.19709	122.034		1.30876	25.562		1.20382	133.123
	1.20287	117.252		1.30819	27.1282		1.19867	139.28
	1.20452	116.601		1.31192	24.3977		1.19888	140.064
	1.22412	98.0044		1.31072	26.5994		1.1996	140.345
	1.23897	84.1551		1.31242	25.8934		1.20003	140.914
	1.24686	77.2582		1.31086	28.457		1.20098	140.966
	1.24998	75.1391		1.31361	26.7042		1.19324	149.701
	1.25112	75.0035		1.31845	22.8649		1.18352	160.421
	1.247	80.1179		1.32587	16.4504		1.18893	156.016
	1.25342	74.701		1.3333	10.0186		1.19476	151.19
	1.26033	68.7889		1.33039	13.9317		1.20104	145.901
	1.25998	70.1379		1.32185	23.4666		1.20574	142.207
	1.26173	69.3939		1.31939	26.9327		1.21284	136.109
	1.2608	71.3267		1.31914	28.1809		1.21968	130.265
	1.25456	78.5597		1.31216	36.1549		1.22131	129.631
	1.25775	76.3763		1.30285	46.4716		1.22673	125.216
	1.26923	65.8926		1.30037	49.9433		1.23156	121.39
	1.27399	62.1342		1.30034	50.9734		1.23216	121.786
	1.26569	71.4334		1.30297	49.3477		1.22841	126.538
	1.25851	79.6128		1.30371	49.6048		1.22089	135.052
	1.25666	82.4637		1.30047	53.8506		1.21175	145.195
	1.25577	84.3566		1.29639	58.9237		1.21043	147.52
	1.25679	84.3356		1.29037	65.9463		1.21337	145.573
	1.26085	81.2727		1.29193	65.3906		1.22072	139.23
	1.26687	76.2481		1.28955	68.7726		1.22827	132.679
	1.27932	64.804		1.29198	67.3368		1.22966	132.288
	1.29114	53.9865		1.29237	67.9433		1.22293	140.016
	1.29239	53.7303		1.2872	74.1162		1.21864	145.301
	1.29694	50.1829		1.28139	80.9253		1.21239	152.554
	1.30634	41.7776		1.27203	91.2843		1.2118	154.143
	1.31244	36.6827		1.27057	93.7523		1.20428	162.665
	1.31099	39.1348		1.26775	97.5636		1.19784	170.108
	1.30333	47.7892		1.26907	97.2509		1.1937	175.245
	1.30204	50.0803		1.26328	104.041		1.20155	168.392
	1.29412	59.0024		1.26421	104.111		1.20484	166.103
	1.29256	61.5659		1.27695	92.3646		1.20506	166.883
	1.29523	59.8963		1.29069	79.6285		1.21119	161.751
	1.29836	57.7634		1.29806	73.2547		1.20946	164.483
	1.30577	51.3493		1.2903	82.0156		1.20519	169.752
	1.30903	49.0871		1.28711	86.209		1.21171	164.231
	1.31173	47.3896		1.29304	81.274		1.22468	152.262
	1.31816	41.9648		1.29205	83.265		1.24392	134.031
	1.32387	37.2552		1.28559	90.7327		1.25887	120.078
	1.31781	44.3143		1.27303	104.291		1.26433	115.617
	1.31184	51.2778		1.27039	107.927		1.26332	117.621
	1.30211	62.0159		1.29052	88.8006		1.24847	133.481
	1.29761	67.5095		1.29706	83.2588		1.24541	137.538
	1.29599	70.1317		1.29643	84.8923		1.25257	131.372
	1.29573	71.3911		1.29318	89.1401		1.26157	123.379
	1.29614	71.9789		1.28897	94.3504		1.27095	114.994
	1.30609	63.0291		1.28187	102.452		1.27904	107.903
	1.30565	64.4685		1.27852	106.794		1.28444	103.504
	1.30766	63.4629		1.27553	110.79		1.29403	94.9143
	1.30752	64.5986		1.26864	118.678		1.30464	85.3061
	1.31319	59.9271		1.26053	127.791		1.30875	82.1915
	1.31335	60.7706		1.26705	122.27		1.30911	82.8311
	1.31528	59.8402		1.27536	114.961		1.30948	83.4694
	1.32068	55.4407		1.27755	113.765		1.2973	96.6412
	1.32882	48.3048		1.28572	106.597		1.2893	105.647
	1.33488	43.2376		1.3024	90.9219		1.28556	110.382
	1.33007	49.0507		1.31343	80.8839		1.27477	122.179
	1.31619	63.9311		1.30914	86.1759		1.27922	118.727
	1.30617	74.954		1.30845	87.8662		1.2769	122.042
	1.29715	84.968		1.31481	82.5124		1.2783	121.644
	1.30187	81.2514		1.31697	81.3444		1.28124	119.701
	1.29831	85.8147		1.31334	85.9784		1.27283	129.117
	1.29862	86.5052		1.31872	81.6021		1.27455	128.4
	1.29729	88.8299		1.32392	77.4005		1.27968	124.261
	1.30033	86.7878		1.32861	73.7038		1.29075	114.196
	1.30672	81.398		1.33289	70.4253		1.29477	111.179
	1.30638	82.7412		1.33269	71.6326		1.29701	109.936
	1.30135	88.7715		1.33706	68.2607		1.29451	113.435
	1.29444	96.6816		1.34341	62.903		1.29142	117.521
	1.29212	99.998		1.35275	54.5696		1.29314	116.809
	1.29734	95.7829		1.35362	54.7001		1.30452	106.428
	1.30172	92.4047		1.34553	63.7879		1.30083	111.114
	1.30852	86.6047		1.34269	67.6324		1.2973	115.641
	1.30952	86.6054		1.33624	75.0737		1.30277	111.177
	1.3066	90.5201		1.32782	84.4948		1.30784	107.104
	1.30018	97.9455		1.32358	89.7353		1.30392	112.027
	1.28945	109.667		1.32582	88.5014		1.30393	113.015
	1.27875	121.377		1.33224	83.0742		1.30519	112.754
	1.27031	130.816		1.3311	85.2198		1.30444	114.501
	1.26672	135.402		1.32164	95.676		1.30424	115.701
	1.26387	139.253		1.31583	102.489		1.30094	120.007
	1.26448	139.639		1.31863	100.691		1.29645	125.5
	1.26229	142.834		1.31807	102.246		1.29442	128.525
	1.2716	134.522		1.32837	92.9454		1.29313	130.82
	1.27852	128.606		1.34028	82.0361		1.29934	125.605
	1.27371	134.415		1.35545	67.8687		1.31008	115.865
	1.26407	145.053		1.35382	70.5007		1.32338	103.571
	1.25154	158.586		1.34926	76.0627		1.33726	90.6827
	1.24028	170.845		1.34671	79.6083		1.33929	89.6588
	1.23652	175.604		1.34757	79.7516		1.33308	96.8628
	1.24461	168.509		1.34155	86.7666		1.337	93.9432
	1.243	171.119		1.32884	100.474		1.33915	92.7996
	1.23517	179.949		1.32467	105.648		1.34362	89.3228
	1.22935	186.771		1.32656	104.756		1.348	85.9458
	1.22578	191.344		1.32708	105.236		1.34274	92.207
	1.23516	182.959		1.33709	96.2252		1.34453	91.418
	1.24724	171.884		1.34446	89.8572		1.34234	94.6045
	1.2591	161.025		1.34442	90.9011		1.33326	104.684
	1.26938	151.746		1.34755	88.765		1.32434	114.609
	1.2694	152.722		1.35583	81.4902		1.32056	119.389
	1.27209	151.028		1.36877	69.5494		1.32516	115.783
	1.2803	143.825		1.36736	71.9596		1.32754	114.402
	1.29126	133.861		1.36786	72.4614		1.32958	113.369
	1.3007	125.423		1.37152	69.8021		1.32651	117.436
	1.30769	119.43		1.37496	67.3627		1.31582	129.123
	1.31537	112.749		1.38238	60.94		1.31099	134.955
	1.32803	101.092		1.38686	57.4592		1.30297	143.979
	1.34222	87.9042		1.39186	53.4589		1.30111	146.833
	1.35812	73.0036		1.39135	54.9708		1.30329	145.66
	1.37302	59.1034		1.39657	50.7467		1.30301	146.936
	1.37855	54.573		1.39487	53.4481		1.29879	152.152
	1.38003	54.0892		1.39203	57.2919		1.30458	147.366
	1.37905	56.0725		1.37683	73.4903		1.319	133.942
	1.38067	55.4494		1.36714	84.1747		1.32634	127.604
	1.38469	52.4313		1.37174	80.5803		1.32668	128.268
	1.3852	52.9207		1.37571	77.6057		1.33236	123.586
	1.38769	51.4328		1.38176	72.5557		1.33598	120.965
	1.39955	40.5717		1.38637	68.9503		1.33893	119.015
	1.40325	37.8714		1.3883	68.0162		1.34468	114.264
	1.41092	31.1982		1.38946	67.8597		1.34899	110.952
	1.41869	24.4351		1.39005	68.2644		1.35396	106.988
	1.41931	24.8156		1.38389	75.4301		1.35375	108.191
	1.41814	26.9839		1.38167	78.6461		1.35444	108.502
	1.42145	24.6763		1.38667	74.6486		1.35418	109.763
	1.41837	28.755		1.39175	70.5712		1.35	114.947
	1.4141	34.025		1.39317	70.1437		1.3535	112.441
	1.41609	33.0324		1.39683	67.488		1.36013	106.818
	1.41261	37.5093		1.41434	50.9786		1.35818	109.764
	1.40462	46.498		1.41661	49.7081		1.35748	111.468
	1.40305	49.0699		1.41004	57.28		1.35267	117.28
	1.40569	47.4357		1.40439	63.9257		1.34774	123.201
	1.41781	36.3133		1.40555	63.7711		1.3451	126.843
	1.42076	34.366		1.41074	59.5788		1.34142	131.524
	1.41784	38.2848		1.41651	54.8069		1.33294	141.007
	1.40984	47.2808		1.41917	53.1496		1.33169	143.256
	1.40584	52.2852		1.41904	54.2774		1.32754	148.405
	1.39955	59.572		1.41208	62.2398		1.3276	149.342
	1.40124	58.8859		1.40424	71.073		1.33051	147.432
	1.40832	52.798		1.39785	78.471		1.33152	147.423
	1.40851	53.616		1.40209	75.232		1.33445	145.5
	1.40736	55.7595		1.40767	70.6439		1.35517	125.771
	1.40522	58.9069		1.40985	69.4688		1.36357	118.377
	1.39858	66.5382		1.41501	65.3108		1.36856	114.389
	1.39315	72.973		1.4177	63.6159		1.36588	118.065
	1.38777	79.3565		1.41937	62.9468		1.3668	118.148
	1.37993	88.1904		1.42588	57.4398		1.37273	113.215
	1.38353	85.5874		1.43111	53.2073		1.37599	110.957
	1.38747	82.6471		1.43848	46.8413		1.38032	107.629
	1.38582	85.304		1.43786	48.4595		1.3747	114.246
	1.38732	84.8002		1.44476	42.5599		1.37254	117.41
	1.38992	83.2005		1.45139	36.9301		1.36476	126.186
	1.39673	77.3886		1.45958	29.7424		1.36208	129.866
	1.39998	75.1417		1.46131	29.0116		1.36068	132.262
	1.40726	68.865		1.46188	29.4363		1.36282	131.13
	1.41858	58.5461		1.46779	24.525		1.35687	138.078
	1.42553	52.5937		1.47507	18.2507		1.34969	146.255
	1.43173	47.3959		1.47202	22.2995		1.34634	150.603
	1.44281	37.3119		1.4689	26.4129		1.34363	154.316
	1.45207	29.0542		1.46292	33.393		1.33864	160.304
	1.45981	22.3166		1.46744	29.8761		1.331	168.941
	1.46957	13.5551		1.46895	29.3689		1.33512	165.824
	1.47367	10.4471		1.4693	30.0198		1.33977	162.171
	1.4751	10.0185		1.4783	22.0181		1.34096	161.985
	1.4719	14.221		1.4826	18.7216		1.34191	162.034
	1.46977	17.3488		1.47657	25.7435		1.34861	156.338
	1.47204	16.0782		1.46714	36.1816		1.35305	152.895
	1.46559	23.5292		1.46509	39.2274		1.35526	151.689
	1.45559	34.5364		1.46276	42.5559		1.35867	149.272
	1.45439	36.7307		1.46934	36.982		1.35824	150.71
	1.45559	36.5317		1.48016	27.1563		1.36026	149.686
	1.456	37.1207		1.49412	14.2004		1.36403	146.919
	1.45603	38.0922		1.50259	6.73268		1.36387	148.072
	1.45666	38.4575		1.49811	12.2114		1.37133	141.619
	1.46154	34.5842		1.49798	13.3331		1.37224	141.701
	1.47473	22.3941		1.50247	9.84829		1.37312	141.825
	1.48419	13.933		1.49847	14.8499		1.3703	145.643
	1.49248	6.64008		1.48969	24.6269		1.36109	155.858
	1.49701	3.11122		1.48224	33.0805		1.35036	167.586
	1.50225	-1.1261		1.46666	49.6578		1.34833	170.611
	1.50793	-5.80357		1.45559	61.7272		1.33919	180.76
	1.51063	-7.5118		1.45115	67.1657		1.3317	189.25
	1.51085	-6.72884		1.44704	72.2808		1.33265	189.292
	1.5116	-6.47661		1.45327	67.0501		1.33691	186.034
	1.50369	2.4338		1.4552	66.1156		1.34786	176.084
	1.49539	11.729		1.45487	67.4513		1.36699	157.954
	1.49291	15.2107		1.45758	65.7359		1.38175	144.193
	1.49711	12.0092		1.45307	71.2444		1.39099	135.957
	1.50205	8.06998		1.44581	79.5043		1.39591	132.039
	1.50998	1.14691		1.43977	86.5434		1.39845	130.499
	1.51271	-0.583061		1.43585	91.4698		1.39838	131.563
	1.51437	-1.25088		1.43436	93.957		1.40636	124.584
	1.52024	-6.12187		1.43024	99.076		1.41815	113.798
	1.51677	-1.65144		1.42907	101.252		1.41919	113.756
	1.51343	2.68879		1.43343	97.8887		1.41369	120.26
	1.51393	3.19381		1.43921	93.1101		1.4117	123.249
	1.51979	-1.66695		1.44384	89.4808		1.41032	125.627
	1.52322	-4.10177		1.44289	91.4297		1.40917	127.779
	1.52017	-0.0483589		1.4423	93.0144		1.40679	131.151
	1.52083	0.295224		1.44031	96.0045		1.40032	138.626
	1.5258	-3.6756		1.43438	102.941		1.3911	148.847
	1.53001	-6.88479		1.42414	114.178		1.38906	151.884
	1.5354	-11.2786		1.42594	113.379		1.39607	145.876
	1.54435	-19.229		1.43421	106.108		1.39728	145.668
	1.5523	-26.1754		1.43798	103.334		1.39829	145.657
	1.55286	-25.7411		1.44043	101.892		1.4003	144.649
	1.54389	-15.7712		1.43714	106.181		1.39562	150.327
	1.54706	-17.933		1.43538	108.94		1.40123	145.72
	1.54377	-13.6454		1.44561	99.7029		1.40723	140.717
	1.54106	-9.94109		1.44915	97.1663		1.40935	139.592
	1.53631	-4.18784		1.44722	100.1		1.41831	131.637
	1.5308	2.32437		1.44901	99.3057		1.42919	121.755
	1.52156	12.5575		1.4561	93.2216		1.43658	115.37
	1.52499	10.1366		1.45777	92.5485		1.44372	109.229
	1.5271	9.01839		1.4525	98.8191		1.44441	109.539
	1.53146	5.66228		1.44305	109.27		1.4487	106.247
	1.53494	3.18418		1.43556	117.755		1.46413	91.816
	1.53381	5.30732		1.43213	122.192		1.4684	88.5503
	1.52379	16.3321		1.43485	120.467		1.4698	88.1451
	1.51892	22.1974		1.44376	112.557		1.47021	88.7401
	1.51888	23.2383		1.44801	109.307		1.46513	94.8191
	1.52312	19.9971		1.45739	100.933		1.45703	103.912
	1.52121	22.9139		1.46357	95.7516		1.45862	103.329
	1.51865	26.4698		1.46829	92.0316		1.46692	96.0253
	1.52572	20.4032		1.47594	85.38		1.4736	90.3466
	1.53417	12.9493		1.47862	83.696		1.49139	73.5516
	1.54112	7.00151		1.47124	92.0764		1.50784	58.1028
	1.54634	2.78025		1.47074	93.5771		1.50218	64.7612
	1.54168	8.44558		1.47471	90.6091		1.5054	62.5473
	1.53456	16.5645		1.48226	84.0613		1.50461	64.3381
	1.5282	23.9196		1.47974	87.5754		1.50312	66.8264
	1.5163	36.8173		1.47435	93.9654		1.49425	76.6941
	1.51709	37.029		1.47564	93.6815		1.4829	89.0478
	1.51126	43.858		1.4786	91.7171		1.48112	91.8293
	1.50355	52.5757		1.48184	89.4784		1.47694	97.0019
	1.49995	57.1683		1.47481	97.504		1.46822	106.726
	1.50048	57.6443		1.4706	102.715		1.46247	113.471
	1.50048	58.6409		1.46174	112.573		1.4743	102.643
	1.49639	63.7285		1.44276	132.556		1.48436	93.5874
	1.49854	62.5864		1.43351	142.811		1.49713	81.8165
	1.50269	59.4285		1.42515	152.165		1.49567	84.2755
	1.50657	56.5547		1.42324	155.078		1.49493	86.0165
	1.50243	61.6878		1.42114	158.18		1.49636	85.5843
	1.50655	58.5758		1.42376	156.558		1.49471	88.2343
	1.51926	46.8619		1.42491	156.41		1.49245	91.4987
	1.53113	35.9948		1.42616	156.159		1.49833	86.6145
	1.5466	21.526		1.42694	156.374		1.50982	76.129
	1.54901	20.1137		1.42812	156.193		1.51787	69.0803
	1.54318	26.9426		1.4315	153.816		1.53085	57.0997
	1.5392	31.9222		1.43178	154.54		1.53911	49.8372
	1.53639	35.7333		1.43827	149.043		1.54211	47.8322
	1.54253	30.5898		1.44595	142.373		1.53493	56.0108
	1.55153	22.588		1.45404	135.281		1.52471	67.2332
	1.55421	20.9132		1.47085	119.471		1.52156	71.3852
	1.54719	28.9282		1.48287	108.452		1.52535	68.596
	1.54257	34.5512		1.49061	101.712		1.52898	65.961
	1.54141	36.712		1.49327	100.048		1.5345	61.4506
	1.54196	37.1642		1.49457	99.7524		1.54783	49.1193
	1.55401	26.1171		1.48529	110.026		1.56675	31.1928
	1.56491	16.211		1.478	118.315		1.57075	28.1962
	1.56519	16.9286		1.47003	127.283		1.57033	29.6151
	1.57282	10.2995		1.46996	128.36		1.57046	30.4844
	1.57268	11.4406		1.46705	132.27		1.57267	29.2713
	1.5682	16.9238		1.46	140.32		1.56852	34.4296
	1.56445	21.6718		1.44636	154.954		1.56182	42.1257
	1.56373	23.3961		1.43701	165.307		1.55357	51.3725
	1.55973	28.3953		1.43457	168.748		1.5595	46.4435
	1.54495	44.168		1.43571	168.611		1.56039	46.554
	1.53828	51.8445		1.4414	163.916		1.56496	42.981
	1.54472	46.4019		1.45403	152.289		1.57325	35.6981
	1.56505	27.0722		1.46262	144.693		1.57573	34.2157
	1.58352	9.59869		1.47126	137.06		1.57823	32.7177
	1.58821	5.91492		1.48367	125.643		1.57886	33.0879
	1.58845	6.67189		1.49442	115.896		1.57884	34.106
	1.58813	7.98891		1.50351	107.803		1.5761	37.8415
	1.57956	17.5589		1.51332	98.9958		1.57494	40.0053
	1.57529	22.837		1.52357	89.7471		1.57815	37.795
	1.5729	26.2197		1.52676	87.5537		1.58138	35.5699
	1.57634	23.7804		1.51907	96.2528		1.58682	31.1256
	1.57999	21.1286		1.51582	100.499		1.58597	32.9799
	1.59253	9.59222		1.52043	96.8855		1.58058	39.3648
	1.60046	2.66185		1.51306	105.262		1.57126	49.6868
	1.60575	-1.62899		1.51683	102.492		1.56817	53.779
	1.60467	0.453134		1.52047	99.8527		1.56466	58.2866
	1.60051	5.60882		1.52924	92.0776		1.55762	66.3235
	1.60673	0.395856		1.53423	88.0881		1.55314	71.8023
	1.61806	-9.94095		1.53972	83.6022		1.54581	80.1347
	1.62467	-15.5511		1.54585	78.468		1.5373	89.6432
	1.62131	-11.1875		1.55836	66.9556		1.52996	97.9841
	1.61516	-4.04089		1.57235	53.9719		1.53826	90.6841
	1.60416	7.9571		1.57298	54.3342		1.54501	84.9325
	1.5941	19.0175		1.5653	63.019		1.5503	80.6505
	1.58671	27.4146		1.57247	56.8509		1.55916	72.7828
	1.57974	35.3836		1.57462	55.6967		1.5759	57.0449
	1.57945	36.6737		1.5714	59.9218		1.58762	46.3261
	1.58429	32.832		1.57165	60.6644		1.59038	44.5634
	1.57943	38.6931		1.57621	57.1111		1.59157	44.3709
	1.57033	48.7886		1.58128	53.042		1.5937	43.2428
	1.56622	53.9025		1.58068	54.6427		1.59114	46.8066
	1.56442	56.7014		1.58096	55.3535		1.58614	52.809
	1.55956	62.5608		1.58162	55.6976		1.5802	59.7482
	1.55013	72.9935		1.58074	57.5823		1.58219	58.7535
	1.54378	80.3436		1.57231	67.0071		1.57803	63.9155
	1.54065	84.474		1.56296	77.3595		1.57902	63.9261
	1.54152	84.6037		1.55389	87.4256		1.58579	58.1587
	1.54581	81.3085		1.5527	89.6154		1.59264	52.3027
	1.5524	75.7191		1.55065	92.6708		1.59757	48.3781
	1.54992	79.2046		1.54844	95.8815		1.60709	39.8546
	1.54524	84.884		1.5446	100.716		1.62029	27.6525
	1.55368	77.4372		1.53964	106.674		1.63678	12.1656
	1.56655	65.5684		1.53843	108.891		1.65014	-0.195129
	1.57212	60.9972		1.53969	108.628		1.65126	-0.315723
	1.56765	66.4736		1.54471	104.604		1.65615	-4.20317
	1.5697	65.4202		1.54269	107.626		1.65729	-4.34811
	1.57548	60.6423		1.55192	99.3987		1.65437	-0.427835
	1.57968	57.4454		1.55669	95.6243		1.65062	4.3264
	1.57253	65.5952		1.55402	99.3011		1.65446	1.48197
	1.5646	74.5259		1.54542	108.897		1.65677	0.17252
	1.55897	81.15		1.5465	108.814		1.65246	5.48418
	1.56103	80.0892		1.54638	109.937		1.6461	12.8494
	1.5679	74.2266		1.54818	109.137		1.63964	20.3095
	1.57282	70.3057		1.55186	106.457		1.63279	28.1598
	1.58371	60.4074		1.55281	106.505		1.63362	28.3229
	1.59361	51.5101		1.55726	103.062		1.64347	19.4742
	1.59767	48.4542		1.56103	100.29		1.64943	14.5125
	1.59717	49.9479		1.55989	102.424		1.64955	15.4003
	1.59033	57.7924		1.55473	108.588		1.64961	16.3392
	1.58786	61.2579		1.55152	112.802		1.65141	15.5385
	1.59238	57.7387		1.54296	122.363		1.664	3.94628
	1.60353	47.5943		1.53916	127.154		1.66739	1.55632
	1.60716	44.964		1.53313	134.185		1.66751	2.43363
	1.60987	43.2542		1.53005	138.27		1.6624	8.54279
	1.61987	34.25		1.53767	131.651		1.66363	8.32054
	1.62411	31.015		1.5474	122.918		1.66048	12.4659
	1.63619	19.9331		1.54557	125.749		1.65386	20.0853
	1.64415	12.9751		1.54415	128.168		1.65653	18.4131
	1.64831	9.80979		1.54854	124.781		1.66276	13.1861
	1.65199	7.13561		1.54861	125.708		1.67887	-1.92039
	1.647	13.1236		1.55166	123.657		1.68708	-9.13807
	1.65187	9.25238		1.55842	117.894		1.6879	-8.95142
	1.65758	4.53864		1.56443	112.886		1.69108	-11.1338
	1.66598	-2.86258		1.56589	112.425		1.69111	-10.1649
	1.66622	-2.10044		1.56961	109.712		1.69381	-11.8616
	1.66603	-0.905933		1.57259	107.724		1.69361	-10.6666
	1.67352	-7.39785		1.58422	97.0936		1.69569	-11.7414
	1.68027	-13.1528		1.58315	99.1681		1.70496	-20.0141
	1.69205	-23.9244		1.58112	102.195		1.71049	-24.5446
	1.69165	-22.5276		1.57884	105.475		1.71664	-29.6953
	1.68613	-16.008		1.57031	115.004		1.71673	-28.7849
	1.67659	-5.46568		1.56834	117.981		1.71671	-27.7609
	1.66148	10.6454		1.56893	118.384		1.72565	-35.6996
	1.65539	17.7354		1.56923	119.086		1.73071	-39.7599
	1.65168	22.44		1.57104	118.278		1.73449	-42.544
	1.65038	24.7439		1.57214	118.177		1.73412	-41.1718
	1.63653	39.5915		1.57301	118.313		1.73074	-36.791
	1.61747	59.6543		1.5586	133.722		1.72956	-34.6157
	1.60441	73.7118		1.55439	138.929		1.73671	-40.7682
	1.6158	63.3187		1.56027	134.047		1.73076	-33.8189
	1.6285	51.6236		1.56822	127.094		1.72162	-23.6786
	1.63423	46.8914		1.5708	125.518		1.71353	-14.5815
	1.63842	43.6991		1.57303	124.285		1.71423	-14.2877
	1.64861	34.5146		1.57541	122.907		1.71135	-10.4076
	1.6636	20.5182		1.57862	120.699		1.70467	-2.72544
	1.68205	3.07626		1.58056	119.755		1.70013	2.82053
	1.68995	-3.82344		1.58391	117.41		1.71278	-8.83697
	1.69316	-6.03356		1.59763	104.691		1.72503	-20.0803
	1.69112	-3.00163		1.60205	101.272		1.73105	-25.1031
	1.68554	3.57787		1.6039	100.415		1.73773	-30.7888
	1.68088	9.24116		1.60908	96.2358		1.7395	-31.5588
	1.68509	6.03353		1.61246	93.8597		1.74069	-31.7434
	1.69298	-0.857422		1.60345	103.863		1.74828	-38.3373
	1.69953	-6.41263		1.59823	110.087		1.75994	-48.9921
	1.6996	-5.481		1.59604	113.277		1.76769	-55.7419
	1.69982	-4.69851		1.60645	103.868		1.77235	-59.4029
	1.70934	-13.2192		1.62617	85.1456		1.76809	-54.1422
	1.71032	-13.1975		1.63607	76.2465		1.7525	-37.5557
	1.70001	-1.88663		1.64197	71.3512		1.7425	-26.5522
	1.69471	4.41679		1.63612	78.2014		1.74082	-23.8782
	1.69611	4.01071		1.63359	81.7278		1.73789	-19.9452
	1.70123	-0.103476		1.63258	83.7382		1.73698	-18.0323
	1.69885	3.27088		1.62821	89.1074		1.73438	-14.4342
	1.69733	5.78966		1.6206	97.7185		1.73619	-15.2399
	1.70082	3.3023		1.61225	107.072		1.73218	-10.2295
	1.70999	-4.86436		1.59934	120.974		1.72085	2.09901
	1.71016	-4.04178		1.59072	130.6		1.71775	6.19103
	1.69669	10.4296		1.59361	128.705		1.71487	10.0749
	1.68482	23.3071		1.60536	117.958		1.71145	14.4983
	1.68031	28.8156		1.61532	108.999		1.7172	9.74074
	1.68253	27.5907		1.61718	108.137		1.72107	6.87163
	1.6844	26.7181		1.61857	107.747		1.7146	14.3491
	1.68557	26.5549		1.62051	106.807		1.71353	16.4194
	1.68617	26.9511		1.62623	102.092		1.71331	17.6391
	1.68663	27.4956		1.63003	99.2884		1.70733	24.6197
	1.69018	24.9443		1.63446	95.8575		1.70446	28.4889
	1.69228	23.8401		1.64077	90.5504		1.7019	32.0442
	1.68836	28.7643		1.65385	78.465		1.70497	29.9763
	1.69135	26.772		1.65593	77.3898		1.69967	36.2797
	1.69567	23.4525		1.65859	75.7304		1.70238	34.5625
	1.69954	20.5828		1.65528	80.0388		1.70464	33.3095
	1.69866	22.4623		1.65254	83.776		1.69262	46.3273
	1.69584	26.2829		1.65585	81.4634		1.68664	53.3028
	1.69223	30.8911		1.66006	78.2585		1.67863	62.3132
	1.6916	32.5188		1.65573	83.5916		1.68092	61.0291
	1.69035	34.7683		1.65862	81.6993		1.68533	57.6192
	1.6894	36.722		1.65816	83.1544		1.69651	47.4401
	1.68633	40.788		1.65743	84.8915		1.70216	42.7816
	1.67949	48.6294		1.65948	83.8393		1.7047	41.2478
	1.68114	47.979		1.65566	88.6606		1.70989	37.0602
	1.68009	50.0286		1.6595	85.8137		1.71827	29.6784
	1.67226	58.8576		1.66142	84.897		1.72005	28.9005
	1.66449	67.6362		1.66864	78.6817		1.72016	29.7857
	1.66644	66.6842		1.68005	68.2704		1.71271	38.2402
	1.66413	69.9941		1.68848	60.8413		1.70114	50.8064
	1.65985	75.2704		1.68903	61.2909		1.69131	61.6365
	1.65254	83.5823		1.69112	60.1951		1.69703	56.9158
	1.65583	81.2903		1.69594	56.3784		1.70905	45.8972
	1.65923	78.8937		1.69291	60.4083		1.71757	38.3766
	1.65709	82.0336		1.68787	66.4449		1.70972	47.2293
	1.64778	92.3451		1.68484	70.4813		1.70644	51.5099
	1.64419	96.9313		1.69162	64.6948		1.70807	50.8799
	1.64533	96.7888		1.69821	59.1095		1.71105	48.8933
	1.64745	95.669		1.69818	60.1378		1.70767	53.2748
	1.64455	99.5757		1.68909	70.2302		1.71363	48.3157
	1.63469	110.43		1.67726	83.0538		1.72352	39.4257
	1.62816	117.96		1.66896	92.3585		1.72724	36.704
	1.63274	114.384		1.66371	98.603		1.72884	36.1049
	1.63973	108.387		1.66414	99.1811		1.73641	29.5329
	1.64133	107.796		1.67185	92.4708		1.74637	20.5733
	1.64924	100.887		1.67687	88.4476		1.75232	15.6286
	1.6475	103.622		1.67893	87.3898		1.75853	10.4206
	1.64405	108.073		1.68676	80.5594		1.7554	14.5464
	1.637	116.126		1.69991	68.4048		1.75472	16.2244
	1.63339	120.73		1.70685	62.4719		1.74922	22.7245
	1.64194	113.186		1.70705	63.2649		1.73804	34.9083
	1.65123	104.891		1.70798	63.3401		1.73346	40.4863
	1.65775	99.368		1.70565	66.6651		1.73025	44.6971
	1.66242	95.7024		1.69798	75.3369		1.72717	48.7753
	1.66835	90.7747		1.70126	73.0557		1.72807	48.8799
	1.66614	93.9793		1.70126	74.0596		1.72903	48.9137
	1.66796	93.1593		1.69457	81.743		1.72498	53.9617
	1.6647	97.4184		1.69588	81.438		1.72622	53.7276
	1.65538	107.74		1.70374	74.5763		1.72371	57.2356
	1.65531	108.81		1.70483	74.4898		1.72014	61.8034
	1.65056	114.561		1.70733	72.988		1.72133	61.6152
	1.64715	118.972		1.70831	73.0082		1.71794	66.0073
	1.64825	118.876		1.71299	69.3309		1.7073	77.6414
	1.64119	126.937		1.7211	62.2182		1.6994	86.5479
	1.63135	137.776		1.72678	57.5374		1.6968	90.1421
	1.63501	135.114		1.72136	63.9581		1.70509	82.8564
	1.6453	125.821		1.7183	68.0151		1.71275	76.1962
	1.64907	123.057		1.72602	61.2949		1.71412	75.8297
	1.65091	122.209		1.74881	39.5051		1.71531	75.6393
	1.65984	114.279		1.7651	24.217		1.72118	70.7698
	1.66222	112.9		1.76704	23.2792		1.72373	69.219
	1.65495	121.175		1.76143	29.8856		1.71906	74.8831
	1.64369	133.436		1.75824	34.0792		1.72193	73.0185
	1.63704	141.081		1.76054	32.7739		1.73276	63.19
	1.63716	141.966		1.75968	34.6371		1.73939	57.5521
	1.63981	140.311		1.75612	39.2007		1.73842	59.5225
	1.64536	135.758		1.75908	37.2357		1.73433	64.6204
	1.6488	133.319		1.7593	38.0157		1.72761	72.3347
	1.64999	133.13		1.76084	37.4797		1.7298	71.1451
	1.64752	136.607		1.76818	31.1349		1.73249	69.4529
	1.65107	134.047		1.77136	28.9602		1.73226	70.6884
	1.65648	129.647		1.77509	26.2272		1.7367	67.2499
	1.65879	128.335		1.77647	25.8478		1.74451	60.4317
	1.66131	126.816		1.77142	31.8989		1.74812	57.8247
	1.66212	127.007		1.77629	28.0261		1.75495	51.9918
	1.66491	125.213		1.78111	24.2075		1.76403	43.9167
	1.66692	124.199		1.78181	24.5114		1.76408	44.8678
	1.66594	126.18		1.78285	24.4645		1.76389	46.0536
	1.66856	124.561		1.77999	28.3318		1.76817	42.7802
	1.67484	119.282		1.79108	18.2409		1.76075	51.1931
	1.67342	121.699		1.79481	15.5049		1.74309	69.8515
	1.66565	130.476		1.79421	17.1037		1.73555	78.3918
	1.66342	133.705		1.79172	20.5946		1.72838	86.563
	1.66896	129.166		1.78012	33.1999		1.73398	81.9667
	1.66614	132.981		1.77795	36.3688		1.73273	84.2171
	1.66267	137.452		1.7855	29.8208		1.72989	88.0528
	1.66056	140.566		1.79708	19.2373		1.72351	95.4327
	1.65956	142.559		1.8097	7.61498		1.71792	102.024
	1.65825	144.868		1.82222	-3.8977		1.70456	116.385
	1.65936	144.757		1.82908	-9.76594		1.70321	118.739
	1.6633	141.824		1.82781	-7.49296		1.70273	120.213
	1.66921	136.916		1.82885	-7.5355		1.71111	112.837
	1.67568	131.437		1.82647	-4.15659		1.71972	105.223
	1.67854	129.578		1.82265	0.662888		1.72326	102.689
	1.68179	127.336		1.82644	-2.12518		1.72535	101.598
	1.68766	122.462		1.82575	-0.43217		1.73084	97.1009
	1.6827	128.419		1.81858	7.73394		1.73538	93.5628
	1.68332	128.802		1.81494	12.38		1.74331	86.6336
	1.6922	120.921		1.81625	12.063		1.75385	77.0968
	1.69894	115.182		1.81056	18.7569		1.76029	71.6537
	1.71119	103.932		1.81282	17.5019		1.76571	67.2353
	1.71746	98.659		1.81705	14.268		1.77082	63.1244
	1.72112	95.9972		1.81626	16.057		1.77986	55.087
	1.71647	101.652		1.81503	18.2923		1.78707	48.8762
	1.71401	105.112		1.81467	19.6477		1.78803	48.9165
	1.71479	105.336		1.81143	23.8888		1.78405	53.8943
	1.70981	111.315		1.80979	26.5283		1.78988	49.0658
	1.70266	119.462		1.80701	30.3116		1.79315	46.7985
	1.69964	123.485		1.79436	43.9555		1.79692	44.0263
	1.69281	131.311		1.7762	63.1227		1.79399	47.9581
	1.69595	129.17		1.77571	64.6096		1.79738	45.5651
	1.7023	123.823		1.7771	64.2157		1.80258	41.3692
	1.70813	118.987		1.78557	56.7448		1.81055	34.3925
	1.71586	112.261		1.78693	56.3888		1.81607	29.872
	1.72169	107.429		1.7872	57.1169		1.82721	19.7383
	1.72958	100.544		1.79821	47.1109		1.83945	8.49731
	1.73697	94.1532		1.80161	44.7063		1.84525	3.70002
	1.73945	92.6676		1.79929	48.0242		1.84908	0.86807
	1.74548	87.642		1.79404	54.2754		1.85839	-7.44544
	1.73497	99.1534		1.78776	61.5592		1.85878	-6.83507
	1.73062	104.498		1.78411	66.2122		1.86035	-7.40798
	1.72326	112.865		1.78769	63.6281		1.8679	-13.9573
	1.72241	114.711		1.79595	56.3707		1.87695	-22.0037
	1.7317	106.421		1.7976	55.7188		1.88017	-24.2292
	1.73911	100.012		1.79373	60.5877		1.87828	-21.3324
	1.74802	92.1051		1.79587	59.4517		1.87502	-17.0769
	1.75332	87.8012		1.78578	70.5397		1.87351	-14.5692
	1.76048	81.6432		1.78204	75.2782		1.87954	-19.5937
	1.76053	82.5873		1.77972	78.5943		1.89039	-29.448
	1.76778	76.3374		1.77141	87.9085		1.90459	-42.641
	1.76961	75.5083		1.76862	91.6985		1.90579	-42.8464
	1.76511	81.0079		1.77014	91.1733		1.90502	-41.0753
	1.76158	85.5424		1.77193	90.3835		1.90427	-39.3209
	1.75281	95.3122		1.76219	101.128		1.90601	-40.0693
	1.75479	94.3318		1.76094	103.378		1.90119	-34.2461
	1.76334	86.7814		1.76612	99.1934		1.89337	-25.4211
	1.77384	77.2787		1.77273	93.5917		1.8746	-5.65054
	1.78426	67.8655		1.7736	93.7197		1.8621	7.84859
	1.78646	66.6587		1.77066	97.6544		1.86015	10.7972
	1.78935	64.7742		1.77501	94.3086		1.86264	9.3083
	1.79551	59.6132		1.77975	90.5644		1.85829	14.6573
	1.78969	66.4348		1.78445	86.8697		1.85748	16.4628
	1.78863	68.489		1.78874	83.5773		1.85055	24.3949
	1.78878	69.3393		1.79372	79.6022		1.84306	32.8836
	1.78476	74.361		1.7933	81.0171		1.8406	36.3504
	1.77073	89.3931		1.79403	81.2925		1.834	43.9488
	1.76369	97.433		1.80455	71.7637		1.82273	56.2111
	1.76505	97.077		1.81247	64.8447		1.81621	63.7371
	1.76796	95.1638		1.82345	54.8717		1.81908	61.8611
	1.773	91.1198		1.82874	50.5794		1.82138	60.5624
	1.77249	92.6307		1.83096	49.3569		1.82239	60.5542
	1.77316	92.9591		1.82954	51.7764		1.82341	60.5317
	1.77546	91.6574		1.81675	65.57		1.82884	56.1023
	1.77951	88.6168		1.8112	72.1206		1.83284	53.1015
	1.78945	79.675		1.80302	81.3009		1.8401	46.8429
	1.80259	67.5317		1.8022	83.1181		1.8477	40.2469
	1.81073	60.394		1.80647	79.846		1.84917	39.7753
	1.81371	58.4072		1.80138	85.9383		1.85662	33.3293
	1.80855	64.5766		1.79502	93.3003		1.85895	31.9994
	1.79901	75.1101		1.79693	92.3861		1.85962	32.3262
	1.79265	82.4701		1.79799	92.3247		1.86163	31.3192
	1.79197	84.1502		1.79608	95.2407		1.8627	31.2501
	1.79092	86.2062		1.79062	101.695		1.8632	31.7493
	1.78894	89.1778		1.79066	102.661		1.8657	30.2487
	1.78384	95.2847		1.78283	111.485		1.86692	30.0214
	1.77485	105.271		1.77491	120.408		1.87264	25.3015
	1.77938	101.743		1.77576	120.555		1.87235	26.5975
	1.78569	96.4353		1.78228	115.033		1.8623	37.642
	1.78902	94.1003		1.79134	106.975		1.85319	47.7524
	1.80128	82.8398		1.79828	101.042		1.84811	53.8398
	1.80428	80.8395		1.80753	92.7897		1.85958	43.363
	1.81215	73.9707		1.81278	88.5417		1.86531	38.6377
	1.82431	62.8141		1.82428	78.0375		1.86835	36.5919
	1.82183	66.2938		1.82711	76.2035		1.86803	37.9148
	1.81462	74.4977		1.82739	76.923		1.87286	34.0852
	1.80885	81.2717		1.82724	78.0741		1.86888	39.0652
	1.80426	86.8626		1.82527	81.0446		1.86539	43.5591
	1.80293	89.195		1.82269	84.6287		1.8679	42.0452
	1.80979	83.3331		1.8261	82.2143		1.86803	42.9114
	1.81617	77.9496		1.82548	83.8386		1.86892	43.0287
	1.82656	68.5576		1.82067	89.6435		1.86932	43.6303
	1.83338	62.7458		1.81597	95.352		1.86202	51.9276
	1.83354	63.5854		1.81723	95.0874		1.85537	59.5784
	1.83047	67.657		1.8224	90.9168		1.84749	68.4512
	1.82314	75.9786		1.82635	87.9651		1.84181	75.1378
	1.82281	77.3087		1.83204	83.2767		1.83054	87.4007
	1.8295	71.6225		1.84296	73.359		1.81627	102.671
	1.8316	70.5262		1.84175	75.5691		1.80869	111.258
	1.83079	72.3351		1.8408	77.5156		1.81239	108.551
	1.82958	74.5462		1.83602	83.2947		1.81286	109.088
	1.82376	81.3639		1.83662	83.6975		1.82521	97.7403
	1.82421	81.9125		1.84308	78.2399		1.84038	83.5705
	1.82507	82.0524		1.84867	73.6485		1.84966	75.29
	1.82777	80.3507		1.85937	63.9516		1.85152	74.4227
	1.83266	76.4654		1.8789	45.4163		1.85179	75.151
	1.83612	74.0043		1.88621	39.11		1.84441	83.5329
	1.83925	71.8707		1.88217	44.1435		1.83632	92.622
	1.84603	66.0945		1.88021	47.1077		1.82895	100.993
	1.84918	63.9402		1.88054	47.7828		1.82905	101.891
	1.85056	63.5574		1.88557	43.7516		1.83332	98.6269
	1.84601	69.1129		1.89099	39.3289		1.83936	93.5904
	1.84301	73.1093		1.89889	32.4314		1.84343	90.5107
	1.83995	77.1762		1.89579	36.5255		1.84582	89.1214
	1.84648	71.6378		1.89218	41.1342		1.85543	80.5134
	1.85075	68.3687		1.90063	33.6897		1.86485	72.0923
	1.85012	70.0049		1.90224	33.0817		1.87156	66.3826
	1.85472	66.4058		1.90044	35.8729		1.87458	64.3627
	1.85829	63.8302		1.89846	38.8562		1.87566	64.281
	1.85965	63.4735		1.90492	33.3948		1.86848	72.4659
	1.8593	64.8212		1.91408	25.2377		1.85185	90.0937
	1.85422	70.899		1.91681	23.5058		1.84054	102.408
	1.86168	64.4416		1.92354	17.7771		1.83656	107.384
	1.86652	60.6035		1.93962	2.70149		1.83958	105.363
	1.86725	60.8744		1.95274	-9.42531		1.84211	103.833
	1.86393	65.1936		1.95625	-11.9299		1.84131	105.631
	1.86168	68.4371		1.95577	-10.4484		1.83149	116.454
	1.85897	72.1556		1.95758	-11.2648		1.82223	126.717
	1.86108	71.0408		1.96222	-14.9053		1.8143	135.649
	1.85159	81.5359		1.96413	-15.8121		1.81041	140.534
	1.85533	78.7874		1.96664	-17.3189		1.80715	144.799
	1.85814	76.9827		1.96564	-15.3237		1.80758	145.368
	1.85627	79.8551		1.95344	-2.12368		1.81067	143.273
	1.85295	84.1708		1.93915	13.1657		1.82011	134.835
	1.85269	85.4287		1.93568	17.6415		1.83294	123.005
	1.84735	91.7764		1.93831	16.0029		1.84507	111.871
	1.85229	87.8277		1.93716	18.1575		1.85374	104.206
	1.86072	80.4051		1.93965	16.6668		1.85064	108.301
	1.86745	74.6737		1.93797	19.3508		1.84701	112.931
	1.8753	67.8195		1.93664	21.6805		1.84078	120.168
	1.87637	67.7476		1.94198	17.3398		1.83518	126.763
	1.87944	65.6818		1.94805	12.2659		1.84314	119.803
	1.88514	60.9821		1.95415	7.16672		1.85076	113.184
	1.89162	55.5046		1.96114	1.17503		1.84673	118.211
	1.89094	57.1867		1.96941	-6.0897		1.85235	113.591
	1.8927	56.4223		1.97476	-10.438		1.85939	107.551
	1.8908	59.3175		1.97978	-14.4664		1.8591	108.844
	1.88471	66.4104		1.97978	-13.4649		1.86309	105.859
[truncated: 277 more rows]

[truncated: 2 more sheets: rgd, rsr]
